# Supplementary material for: A trinuclear cobalt–cerium complex: bis­(2,2′-bipyridine)-1κ2 N,N′;3κ2 N,N′-hexa-μ-methacrylato-1:2κ6 O:O′;2:3κ6 O:O′-nitrato-2κ2 O,O′-2-cerium(III)-1,3-dicobalt(II)
Source: Acta Crystallogr Sect E Struct Rep Online. 2010 Mar 27;66(Pt 4):m457. doi: 10.1107/S1600536810010299 (PMC2984076; doi:10.1107/S1600536810010299)
Supplement: Supplementary file 1 [file e-66-0m457-sup1.cif]

##############################################################################
###                                                                        ###
###        Electronic paper (Acta Crystallographica Section E)             ###
###                                                                        ###
##############################################################################
#                                                                            #
# This CIF contains the data in a paper accepted for publication in Acta     #
# Crystallographica Section E. It conforms to the requirements of Notes      #
# for Authors for Section E, and has been peer reviewed under the auspices   #
# of the IUCr Commission on Journals.                                        #
#                                                                            #
# Full details of the Crystallographic Information File format               #
# are given in the paper "The Crystallographic Information File (CIF):       #
# a New Standard Archive File for Crystallography" by S. R. Hall, F. H.      #
# Allen and I. D. Brown [Acta Cryst. (1991), A47, 655-685].                  #
#                                                                            #
# The current version of the core CIF dictionary is obtainable from          #
# ftp://ftp.iucr.org/pub/cif_core.dic. The current version number is 2.4.    #
#                                                                            #
# Software is freely available for graphical display of the structure(s) in  #
# this CIF.  For information consult the CIF home page http://www.iucr.org/  #
# cif/home.html                                                              #
#                                                                            #
# This file may be used for bona fide research purposes within the           #
# scientific community so long as proper attribution is given to the journal # 
# article from which it was obtained.                                        #
#                                                                            #
##############################################################################
                                             
data_global
_audit_creation_method     SHELXL-97
_journal_date_recd_electronic     2010-03-04
_journal_date_accepted     2010-03-18
_journal_name_full     'Acta Crystallographica, Section E'
_journal_year     2010
_journal_volume     66
_journal_issue      4
_journal_page_first     m457
_journal_page_last     m457
_journal_paper_category     QM
_journal_coeditor_code     CV2700
_publ_contact_author_name     'Dr. Bin Wu'
_publ_contact_author_address
;Department of Applied Chemistry
  Zhejiang Sci-Tech University
  Hangzhou
  China
  310018
;
_publ_contact_author_email     chemdpwu@yahoo.com.cn
_publ_contact_author_fax     '8657186843223'
_publ_contact_author_phone     '8657186843223'
_publ_section_title
;\
A trinuclear cobalt--cerium complex:
bis(2,2'-bipyridine)-1\k^2^<i>N</i>,<i>N</i>';3\k^2^<i>N</i>,<i>N</i>'-hexa-\
\m-methacrylato-1:2\k^6^<i>O</i>:<i>O</i>';2:3\k^6^<i>O</i>:<i>O</i>'-\
nitrato-2\k^2^<i>O</i>,<i>O</i>'-2-cerium(III)-1,3-dicobalt(II)
;
loop_
    _publ_author_name
    _publ_author_footnote
    _publ_author_address
    'Wu, Bin' .
;
Department of Applied Chemistry
Zhejiang Sci-Tech University
Hangzhou 310018
People's Republic of China
;
    'Hou, Tingting' .
;
Department of Applied Chemistry
Zhejiang Sci-Tech University
Hangzhou 310018
People's Republic of China
;
data_I
_audit_creation_method     SHELXL-97
_chemical_name_systematic
;
bis(2,2'-bipyridine)-1\k^2^<i>N</i>,<i>N</i>';3\k^2^<i>N</i>,<i>N</i>'-
hexa-\m-methacrylato-1:2\k^6^<i>O</i>:<i>O</i>';2:3\k^6^<i>O</i>:<i>O</i>'-
nitrato-2\k^2^<i>O</i>,<i>O</i>'-2-cerium(III)-1,3-dicobalt(II)
;
_chemical_name_common     ?
_chemical_formula_moiety     'C44 H46 Ce Co2 N5 O15'
_chemical_formula_sum     'C44 H46 Ce Co2 N5 O15'
_chemical_formula_iupac     '[Ce Co2 (C4 H5 O2)6 (N O3) (C10 H8 N2)2]'
_chemical_formula_weight     1142.84
_chemical_melting_point     ?
_symmetry_cell_setting     triclinic
_symmetry_space_group_name_H-M     'P -1'
_symmetry_space_group_name_Hall     '-P 1'
loop_
    _symmetry_equiv_pos_as_xyz
    'x, y, z'
    '-x, -y, -z'
_cell_length_a     11.4445(8)
_cell_length_b     13.6484(9)
_cell_length_c     16.5051(10)
_cell_angle_alpha     104.108(9)
_cell_angle_beta     99.937(8)
_cell_angle_gamma     100.115(7)
_cell_volume     2398.0(3)
_cell_formula_units_Z     2
_cell_measurement_reflns_used     7585
_cell_measurement_theta_min     2.32
_cell_measurement_theta_max     27.39
_cell_measurement_temperature     292(2)
_exptl_crystal_description     prism
_exptl_crystal_colour     brown
_exptl_crystal_size_max     0.35
_exptl_crystal_size_mid     0.30
_exptl_crystal_size_min     0.28
_exptl_crystal_density_diffrn     1.583
_exptl_crystal_density_meas     ?
_exptl_crystal_density_method     'not measured'
_exptl_crystal_F_000     1154
_exptl_absorpt_coefficient_mu     1.688
_exptl_absorpt_correction_type     multi-scan
_exptl_absorpt_process_details     '(ABSCOR; Higashi, 1995)'
_exptl_absorpt_correction_T_min     0.559
_exptl_absorpt_correction_T_max     0.623
_exptl_special_details
;
;
_diffrn_ambient_temperature     293(2)
_diffrn_radiation_type     MoK\a
_diffrn_radiation_wavelength     0.71069
_diffrn_radiation_source     'fine-focus sealed tube'
_diffrn_radiation_monochromator     graphite
_diffrn_measurement_device_type     'Rigaku R-AXIS RAPID'
_diffrn_measurement_method     \w
_diffrn_detector_area_resol_mean     10.00
_diffrn_reflns_number     17512
_diffrn_reflns_av_R_equivalents     0.0196
_diffrn_reflns_av_sigmaI/netI     0.0210
_diffrn_reflns_theta_min     1.31
_diffrn_reflns_theta_max     25.10
_diffrn_reflns_theta_full     25.10
_diffrn_measured_fraction_theta_max     0.950
_diffrn_measured_fraction_theta_full     0.950
_diffrn_reflns_limit_h_min     -13
_diffrn_reflns_limit_h_max     13
_diffrn_reflns_limit_k_min     -16
_diffrn_reflns_limit_k_max     16
_diffrn_reflns_limit_l_min     -19
_diffrn_reflns_limit_l_max     19
_diffrn_standards_number     ?
_diffrn_standards_interval_count     ?
_diffrn_standards_interval_time     ?
_diffrn_standards_decay_%     ?
_refine_special_details
;
Refinement of <i>F</i>^2^ against ALL reflections. The weighted <i>R</i>-factor
wR and goodness of fit <i>S</i> are based on <i>F</i>^2^, conventional
<i>R</i>-factors <i>R</i> are based on <i>F</i>, with <i>F</i> set to zero for
negative <i>F</i>^2^. The threshold expression of <i>F</i>^2^ >
\s(<i>F</i>^2^) is used only for calculating <i>R</i>-factors(gt) etc. and is
not relevant to the choice of reflections for refinement. <i>R</i>-factors
based on <i>F</i>^2^ are statistically about twice as large as those based on
<i>F</i>, and <i>R</i>- factors based on ALL data will be even larger.
;
_reflns_number_total     8121
_reflns_number_gt     7037
_reflns_threshold_expression     I>2sigma(I)
_refine_ls_structure_factor_coef     Fsqd
_refine_ls_matrix_type     full
_refine_ls_R_factor_all     0.0312
_refine_ls_R_factor_gt     0.0230
_refine_ls_wR_factor_gt     0.0517
_refine_ls_wR_factor_ref     0.0540
_refine_ls_goodness_of_fit_ref     1.026
_refine_ls_restrained_S_all     1.026
_refine_ls_number_reflns     8121
_refine_ls_number_parameters     610
_refine_ls_number_restraints     0
_refine_ls_hydrogen_treatment     constr
_refine_ls_weighting_scheme     calc
_refine_ls_weighting_details
         'calc w=1/[\s^2^(Fo^2^)+(0.0302P)^2^+0.5473P] where P=(Fo^2^+2Fc^2^)/3'
_atom_sites_solution_hydrogens     geom
_atom_sites_solution_primary     direct
_atom_sites_solution_secondary     difmap
_refine_ls_shift/su_max     0.002
_refine_ls_shift/su_mean     0.000
_refine_diff_density_max     0.267
_refine_diff_density_min     -0.359
_refine_ls_extinction_method     none
_refine_ls_extinction_coef     ?
loop_
    _atom_type_symbol
    _atom_type_description
    _atom_type_scat_dispersion_real
    _atom_type_scat_dispersion_imag
    _atom_type_scat_source
    'C' 'C' 0.0033 0.0016
                         'International Tables Vol C Tables 4.2.6.8 and 6.1.1.4'
    'H' 'H' 0.0000 0.0000
                         'International Tables Vol C Tables 4.2.6.8 and 6.1.1.4'
    'N' 'N' 0.0061 0.0033
                         'International Tables Vol C Tables 4.2.6.8 and 6.1.1.4'
    'O' 'O' 0.0106 0.0060
                         'International Tables Vol C Tables 4.2.6.8 and 6.1.1.4'
    'Co' 'Co' 0.3494 0.9721
                         'International Tables Vol C Tables 4.2.6.8 and 6.1.1.4'
    'Ce' 'Ce' -0.2486 2.6331
                         'International Tables Vol C Tables 4.2.6.8 and 6.1.1.4'
_computing_data_collection     'RAPID-AUTO (Rigaku, 1998)'
_computing_cell_refinement     'RAPID-AUTO (Rigaku, 1998)'
_computing_data_reduction     'CrystalStructure (Rigaku/MSC, 2002)'
_computing_structure_solution     'SHELXS97 (Sheldrick, 2008)'
_computing_structure_refinement     'SHELXL97 (Sheldrick, 2008)'
_computing_molecular_graphics     'ORTEP-3 (Farrugia, 1997)'
_computing_publication_material
                            'SHELXL97 (Sheldrick, 2008) and PLATON (Spek, 2009)'
loop_
    _atom_site_type_symbol
    _atom_site_label
    _atom_site_fract_x
    _atom_site_fract_y
    _atom_site_fract_z
    _atom_site_U_iso_or_equiv
    _atom_site_adp_type
    _atom_site_calc_flag
    _atom_site_refinement_flags
    _atom_site_occupancy
    _atom_site_disorder_assembly
    _atom_site_disorder_group
    Ce Ce 0.646568(11) 0.762318(11) 0.257303(8) 0.03641(5) Uani d . 1 . .
    Co Co1 0.71543(3) 0.57517(3) 0.39854(2) 0.04127(8) Uani d . 1 . .
    Co Co2 0.71375(3) 0.90602(2) 0.080876(19) 0.03731(8) Uani d . 1 . .
    O O1 0.56474(17) 0.46603(15) 0.31540(12) 0.0602(5) Uani d . 1 . .
    O O2 0.62793(16) 0.57970(14) 0.25067(13) 0.0581(5) Uani d . 1 . .
    O O3 0.86748(15) 0.69345(14) 0.44496(12) 0.0544(4) Uani d . 1 . .
    O O4 0.84746(16) 0.75916(17) 0.33430(12) 0.0640(5) Uani d . 1 . .
    O O5 0.62048(16) 0.66522(16) 0.46295(12) 0.0569(5) Uani d . 1 . .
    O O6 0.64355(18) 0.79847(17) 0.40766(11) 0.0642(5) Uani d . 1 . .
    O O7 0.42302(17) 0.68799(17) 0.26372(13) 0.0634(5) Uani d . 1 . .
    O O8 0.46456(18) 0.85157(17) 0.27586(14) 0.0652(5) Uani d . 1 . .
    O O9 0.2814(2) 0.7743(2) 0.27262(18) 0.1017(10) Uani d . 1 . .
    O O10 0.71556(17) 0.94278(15) 0.27044(15) 0.0679(6) Uani d . 1 . .
    O O11 0.66255(16) 1.01476(15) 0.16728(12) 0.0561(5) Uani d . 1 . .
    O O12 0.52216(16) 0.73813(17) 0.11668(12) 0.0634(5) Uani d . 1 . .
    O O13 0.54427(14) 0.82487(14) 0.02171(11) 0.0489(4) Uani d . 1 . .
    O O14 0.78294(19) 0.7574(2) 0.15643(13) 0.0843(7) Uani d . 1 . .
    O O15 0.80120(15) 0.79025(14) 0.03581(12) 0.0525(4) Uani d . 1 . .
    N N1 0.73679(17) 0.49011(16) 0.48701(13) 0.0459(5) Uani d . 1 . .
    N N2 0.83532(18) 0.48188(17) 0.35382(13) 0.0484(5) Uani d . 1 . .
    N N3 0.3877(2) 0.7720(2) 0.27117(16) 0.0640(7) Uani d . 1 . .
    N N4 0.73331(16) 0.98929(15) -0.00789(12) 0.0397(4) Uani d . 1 . .
    N N5 0.89352(17) 1.00305(16) 0.13205(12) 0.0414(5) Uani d . 1 . .
    C C1 0.6747(2) 0.4913(2) 0.54883(18) 0.0581(7) Uani d . 1 . .
    H H1 0.6199 0.5340 0.5544 0.070 Uiso calc R 1 . .
    C C2 0.6889(3) 0.4319(3) 0.6042(2) 0.0711(9) Uani d . 1 . .
    H H2 0.6437 0.4338 0.6461 0.085 Uiso calc R 1 . .
    C C3 0.7705(3) 0.3699(3) 0.5972(2) 0.0785(10) Uani d . 1 . .
    H H3 0.7829 0.3302 0.6350 0.094 Uiso calc R 1 . .
    C C4 0.8341(3) 0.3668(2) 0.5334(2) 0.0663(8) Uani d . 1 . .
    H H4 0.8893 0.3244 0.5272 0.080 Uiso calc R 1 . .
    C C5 0.8149(2) 0.4277(2) 0.47851(16) 0.0470(6) Uani d . 1 . .
    C C6 0.8746(2) 0.42659(19) 0.40572(16) 0.0459(6) Uani d . 1 . .
    C C7 0.9639(3) 0.3721(2) 0.3901(2) 0.0651(8) Uani d . 1 . .
    H H7 0.9916 0.3353 0.4271 0.078 Uiso calc R 1 . .
    C C8 1.0106(3) 0.3733(3) 0.3193(2) 0.0779(10) Uani d . 1 . .
    H H8 1.0700 0.3369 0.3076 0.093 Uiso calc R 1 . .
    C C9 0.9693(3) 0.4285(3) 0.2660(2) 0.0771(10) Uani d . 1 . .
    H H9 0.9995 0.4293 0.2173 0.092 Uiso calc R 1 . .
    C C10 0.8826(3) 0.4828(3) 0.28554(19) 0.0637(8) Uani d . 1 . .
    H H10 0.8560 0.5215 0.2499 0.076 Uiso calc R 1 . .
    C C11 0.5575(2) 0.4969(2) 0.24968(17) 0.0456(6) Uani d . 1 . .
    C C12 0.4677(2) 0.4326(2) 0.16978(16) 0.0487(6) Uani d . 1 . .
    C C13 0.3860(3) 0.3415(3) 0.1760(2) 0.0865(11) Uani d . 1 . .
    H H13A 0.3362 0.3627 0.2152 0.130 Uiso calc R 1 . .
    H H13B 0.4331 0.2971 0.1965 0.130 Uiso calc R 1 . .
    H H13C 0.3350 0.3045 0.1205 0.130 Uiso calc R 1 . .
    C C14 0.4674(3) 0.4585(3) 0.09614(19) 0.0747(9) Uani d . 1 . .
    H H14A 0.4131 0.4172 0.0458 0.090 Uiso calc R 1 . .
    H H14B 0.5215 0.5176 0.0956 0.090 Uiso calc R 1 . .
    C C15 0.8992(2) 0.7601(2) 0.40809(16) 0.0453(6) Uani d . 1 . .
    C C16 1.0064(2) 0.8472(2) 0.4549(2) 0.0555(7) Uani d . 1 . .
    C C17 1.0254(3) 0.8825(3) 0.5413(2) 0.0812(10) Uani d . 1 . .
    H H17A 1.0899 0.9383 0.5717 0.097 Uiso calc R 1 . .
    H H17B 0.9740 0.8511 0.5701 0.097 Uiso calc R 1 . .
    C C18 1.0817(3) 0.8911(3) 0.4038(3) 0.0993(13) Uani d . 1 . .
    H H18A 1.1406 0.9517 0.4400 0.149 Uiso calc R 1 . .
    H H18B 1.0310 0.9096 0.3599 0.149 Uiso calc R 1 . .
    H H18C 1.1230 0.8407 0.3777 0.149 Uiso calc R 1 . .
    C C19 0.6267(2) 0.7587(2) 0.46692(16) 0.0463(6) Uani d . 1 . .
    C C20 0.6162(2) 0.8285(2) 0.54997(16) 0.0523(7) Uani d . 1 . .
    C C21 0.6097(3) 0.7816(3) 0.62045(19) 0.0818(10) Uani d . 1 . .
    H H21A 0.6089 0.8338 0.6712 0.123 Uiso calc R 1 . .
    H H21B 0.6793 0.7525 0.6312 0.123 Uiso calc R 1 . .
    H H21C 0.5367 0.7279 0.6052 0.123 Uiso calc R 1 . .
    C C22 0.6135(3) 0.9272(3) 0.5566(2) 0.0879(11) Uani d . 1 . .
    H H22A 0.6073 0.9703 0.6080 0.106 Uiso calc R 1 . .
    H H22B 0.6179 0.9530 0.5097 0.106 Uiso calc R 1 . .
    C C23 0.6811(2) 1.0143(2) 0.24425(18) 0.0467(6) Uani d . 1 . .
    C C24 0.6657(2) 1.1069(2) 0.30774(16) 0.0482(6) Uani d . 1 . .
    C C25 0.6632(3) 1.1034(3) 0.3872(2) 0.0760(9) Uani d . 1 . .
    H H25A 0.6522 1.1605 0.4268 0.091 Uiso calc R 1 . .
    H H25B 0.6725 1.0439 0.4031 0.091 Uiso calc R 1 . .
    C C26 0.6518(3) 1.1977(2) 0.2777(2) 0.0721(8) Uani d . 1 . .
    H H26A 0.6450 1.2526 0.3244 0.108 Uiso calc R 1 . .
    H H26B 0.5797 1.1796 0.2326 0.108 Uiso calc R 1 . .
    H H26C 0.7216 1.2205 0.2563 0.108 Uiso calc R 1 . .
    C C27 0.4831(2) 0.76085(19) 0.05019(15) 0.0411(5) Uani d . 1 . .
    C C28 0.3557(2) 0.7090(2) 0.00004(17) 0.0517(6) Uani d . 1 . .
    C C29 0.2859(3) 0.6420(3) 0.0310(3) 0.0886(12) Uani d . 1 . .
    H H29A 0.2059 0.6105 0.0019 0.106 Uiso calc R 1 . .
    H H29B 0.3182 0.6278 0.0815 0.106 Uiso calc R 1 . .
    C C30 0.3137(3) 0.7356(3) -0.0770(2) 0.0765(9) Uani d . 1 . .
    H H30A 0.3527 0.7050 -0.1206 0.115 Uiso calc R 1 . .
    H H30B 0.3333 0.8097 -0.0659 0.115 Uiso calc R 1 . .
    H H30C 0.2271 0.7100 -0.0960 0.115 Uiso calc R 1 . .
    C C31 0.8207(2) 0.7411(2) 0.08925(16) 0.0455(6) Uani d . 1 . .
    C C32 0.8997(3) 0.6651(2) 0.0737(2) 0.0587(7) Uani d . 1 . .
    C C33 0.9661(4) 0.6462(4) 0.1427(3) 0.1169(16) Uani d . 1 . .
    H H33A 1.0190 0.6020 0.1348 0.140 Uiso calc R 1 . .
    H H33B 0.9586 0.6776 0.1977 0.140 Uiso calc R 1 . .
    C C34 0.9059(3) 0.6198(2) -0.0135(2) 0.0739(9) Uani d . 1 . .
    H H34A 0.9546 0.5691 -0.0148 0.111 Uiso calc R 1 . .
    H H34B 0.9421 0.6731 -0.0362 0.111 Uiso calc R 1 . .
    H H34C 0.8253 0.5870 -0.0475 0.111 Uiso calc R 1 . .
    C C35 0.6458(2) 0.9808(2) -0.07628(17) 0.0500(6) Uani d . 1 . .
    H H35 0.5707 0.9359 -0.0846 0.060 Uiso calc R 1 . .
    C C36 0.6625(3) 1.0360(2) -0.13475(18) 0.0587(7) Uani d . 1 . .
    H H36 0.5999 1.0290 -0.1814 0.070 Uiso calc R 1 . .
    C C37 0.7738(3) 1.1013(2) -0.12245(19) 0.0616(8) Uani d . 1 . .
    H H37 0.7881 1.1388 -0.1613 0.074 Uiso calc R 1 . .
    C C38 0.8641(2) 1.1111(2) -0.05225(17) 0.0512(6) Uani d . 1 . .
    H H38 0.9400 1.1550 -0.0434 0.061 Uiso calc R 1 . .
    C C39 0.8415(2) 1.05532(18) 0.00512(15) 0.0390(5) Uani d . 1 . .
    C C40 0.9312(2) 1.06372(18) 0.08404(15) 0.0392(5) Uani d . 1 . .
    C C41 1.0465(2) 1.1292(2) 0.10949(17) 0.0508(6) Uani d . 1 . .
    H H41 1.0728 1.1696 0.0753 0.061 Uiso calc R 1 . .
    C C42 1.1214(2) 1.1339(2) 0.18549(18) 0.0585(7) Uani d . 1 . .
    H H42 1.1983 1.1783 0.2035 0.070 Uiso calc R 1 . .
    C C43 1.0824(2) 1.0729(2) 0.23502(18) 0.0584(7) Uani d . 1 . .
    H H43 1.1317 1.0752 0.2869 0.070 Uiso calc R 1 . .
    C C44 0.9683(2) 1.0083(2) 0.20546(16) 0.0520(6) Uani d . 1 . .
    H H44 0.9418 0.9660 0.2382 0.062 Uiso calc R 1 . .
loop_
    _atom_site_aniso_label
    _atom_site_aniso_U_11
    _atom_site_aniso_U_22
    _atom_site_aniso_U_33
    _atom_site_aniso_U_12
    _atom_site_aniso_U_13
    _atom_site_aniso_U_23
    Ce 0.03874(8) 0.04090(9) 0.03799(8) 0.01186(5) 0.01074(5) 0.02308(6)
    Co1 0.04147(17) 0.0443(2) 0.04137(19) 0.01198(14) 0.00418(14) 0.02014(15)
    Co2 0.03676(16) 0.03833(19) 0.03931(18) 0.00528(13) 0.00993(13) 0.01688(14)
    O1 0.0639(11) 0.0597(13) 0.0508(11) 0.0093(9) -0.0065(9) 0.0215(10)
    O2 0.0504(10) 0.0411(11) 0.0814(14) 0.0080(8) 0.0158(9) 0.0157(10)
    O3 0.0470(10) 0.0486(11) 0.0671(12) 0.0086(8) 0.0019(9) 0.0250(10)
    O4 0.0488(10) 0.0902(16) 0.0533(12) 0.0172(10) 0.0020(9) 0.0263(11)
    O5 0.0580(11) 0.0572(13) 0.0633(12) 0.0199(9) 0.0213(9) 0.0213(10)
    O6 0.0829(14) 0.0824(15) 0.0441(11) 0.0366(11) 0.0239(10) 0.0291(10)
    O7 0.0554(11) 0.0738(15) 0.0812(14) 0.0163(10) 0.0258(10) 0.0505(12)
    O8 0.0638(12) 0.0733(15) 0.0840(15) 0.0334(11) 0.0304(11) 0.0468(12)
    O9 0.0588(14) 0.170(3) 0.139(2) 0.0587(15) 0.0532(14) 0.112(2)
    O10 0.0612(12) 0.0474(12) 0.1085(17) 0.0146(9) 0.0286(11) 0.0381(12)
    O11 0.0548(11) 0.0583(13) 0.0511(12) 0.0120(9) 0.0141(9) 0.0072(9)
    O12 0.0534(11) 0.0855(15) 0.0514(12) 0.0028(10) 0.0014(9) 0.0359(11)
    O13 0.0425(9) 0.0517(11) 0.0494(10) -0.0020(8) 0.0051(8) 0.0212(9)
    O14 0.0600(12) 0.145(2) 0.0551(12) 0.0286(13) 0.0293(10) 0.0264(13)
    O15 0.0555(10) 0.0451(11) 0.0603(12) 0.0157(8) 0.0117(9) 0.0189(9)
    N1 0.0424(11) 0.0491(13) 0.0478(12) 0.0083(9) 0.0031(9) 0.0233(10)
    N2 0.0480(12) 0.0488(14) 0.0487(13) 0.0124(10) 0.0083(10) 0.0154(10)
    N3 0.0511(14) 0.102(2) 0.0688(16) 0.0322(14) 0.0265(12) 0.0587(15)
    N4 0.0409(10) 0.0391(12) 0.0434(11) 0.0092(8) 0.0101(9) 0.0190(9)
    N5 0.0404(10) 0.0446(12) 0.0391(11) 0.0048(9) 0.0079(9) 0.0163(9)
    C1 0.0508(15) 0.070(2) 0.0617(18) 0.0106(13) 0.0121(13) 0.0353(15)
    C2 0.0696(19) 0.084(2) 0.071(2) 0.0069(17) 0.0211(16) 0.0457(18)
    C3 0.094(2) 0.076(2) 0.080(2) 0.0159(19) 0.0125(19) 0.056(2)
    C4 0.0725(19) 0.0546(19) 0.078(2) 0.0197(15) 0.0030(16) 0.0367(16)
    C5 0.0446(13) 0.0418(15) 0.0509(15) 0.0050(11) -0.0038(11) 0.0199(12)
    C6 0.0429(13) 0.0375(15) 0.0512(15) 0.0086(10) -0.0028(11) 0.0112(12)
    C7 0.0617(18) 0.056(2) 0.074(2) 0.0209(14) 0.0040(15) 0.0143(16)
    C8 0.067(2) 0.077(2) 0.087(2) 0.0355(18) 0.0144(18) 0.0062(19)
    C9 0.072(2) 0.092(3) 0.067(2) 0.0245(19) 0.0255(17) 0.0105(19)
    C10 0.0638(18) 0.075(2) 0.0558(18) 0.0204(15) 0.0142(14) 0.0212(16)
    C11 0.0394(13) 0.0395(15) 0.0571(16) 0.0132(11) 0.0066(11) 0.0122(12)
    C12 0.0505(14) 0.0485(16) 0.0451(15) 0.0105(12) 0.0033(11) 0.0152(12)
    C13 0.087(2) 0.075(2) 0.072(2) -0.0207(18) -0.0090(18) 0.0188(19)
    C14 0.100(2) 0.068(2) 0.0512(18) 0.0160(18) 0.0092(17) 0.0162(16)
    C15 0.0376(12) 0.0501(16) 0.0510(16) 0.0179(11) 0.0052(11) 0.0171(12)
    C16 0.0454(14) 0.0471(17) 0.074(2) 0.0128(12) 0.0026(13) 0.0238(15)
    C17 0.086(2) 0.057(2) 0.079(2) 0.0123(17) -0.0157(18) 0.0064(17)
    C18 0.073(2) 0.092(3) 0.139(4) 0.003(2) 0.026(2) 0.051(3)
    C19 0.0375(13) 0.064(2) 0.0428(14) 0.0189(12) 0.0092(10) 0.0197(13)
    C20 0.0494(15) 0.065(2) 0.0438(15) 0.0121(13) 0.0142(11) 0.0150(13)
    C21 0.094(2) 0.110(3) 0.0468(18) 0.028(2) 0.0213(17) 0.0252(18)
    C22 0.112(3) 0.066(2) 0.093(3) 0.017(2) 0.056(2) 0.014(2)
    C23 0.0335(12) 0.0405(15) 0.0653(18) 0.0013(10) 0.0158(11) 0.0151(13)
    C24 0.0419(13) 0.0495(17) 0.0496(15) 0.0049(11) 0.0078(11) 0.0132(12)
    C25 0.074(2) 0.096(3) 0.059(2) 0.0237(18) 0.0168(16) 0.0200(18)
    C26 0.081(2) 0.0507(19) 0.078(2) 0.0134(16) 0.0142(17) 0.0112(16)
    C27 0.0356(12) 0.0456(15) 0.0399(13) 0.0048(10) 0.0069(10) 0.0122(11)
    C28 0.0376(13) 0.0506(17) 0.0583(17) 0.0032(11) 0.0034(11) 0.0096(13)
    C29 0.0515(18) 0.090(3) 0.123(3) -0.0099(17) 0.0061(18) 0.055(2)
    C30 0.0545(17) 0.102(3) 0.063(2) 0.0082(17) -0.0100(14) 0.0282(19)
    C31 0.0364(12) 0.0514(16) 0.0473(15) 0.0054(11) 0.0117(11) 0.0130(12)
    C32 0.0608(17) 0.0503(18) 0.082(2) 0.0198(13) 0.0306(15) 0.0353(15)
    C33 0.136(4) 0.147(4) 0.112(3) 0.088(3) 0.034(3) 0.074(3)
    C34 0.086(2) 0.0485(19) 0.099(3) 0.0232(16) 0.044(2) 0.0212(17)
    C35 0.0458(14) 0.0542(17) 0.0558(16) 0.0125(12) 0.0093(12) 0.0268(13)
    C36 0.0621(17) 0.068(2) 0.0588(18) 0.0252(15) 0.0103(14) 0.0356(15)
    C37 0.078(2) 0.062(2) 0.0641(19) 0.0239(15) 0.0253(16) 0.0417(16)
    C38 0.0586(16) 0.0459(16) 0.0586(17) 0.0112(12) 0.0197(13) 0.0278(13)
    C39 0.0440(13) 0.0320(13) 0.0468(14) 0.0114(10) 0.0157(10) 0.0161(11)
    C40 0.0407(12) 0.0327(13) 0.0465(14) 0.0084(10) 0.0152(10) 0.0119(11)
    C41 0.0480(14) 0.0439(16) 0.0611(17) 0.0027(11) 0.0158(13) 0.0187(13)
    C42 0.0419(14) 0.0586(19) 0.0641(18) -0.0048(12) 0.0083(13) 0.0116(14)
    C43 0.0462(15) 0.073(2) 0.0483(16) 0.0022(13) 0.0031(12) 0.0159(14)
    C44 0.0429(14) 0.0661(19) 0.0472(15) 0.0032(12) 0.0084(11) 0.0243(13)
_geom_special_details
;
All esds (except the esd in the dihedral angle between two l.s. planes) are
estimated using the full covariance matrix. The cell esds are taken into
account individually in the estimation of esds in distances, angles and
torsion angles; correlations between esds in cell parameters are only used
when they are defined by crystal symmetry. An approximate (isotropic)
treatment of cell esds is used for estimating esds involving l.s. planes.
;
loop_
    _geom_bond_atom_site_label_1
    _geom_bond_atom_site_label_2
    _geom_bond_site_symmetry_2
    _geom_bond_distance
    _geom_bond_publ_flag
    Ce O10 . 2.3947(19) ?
    Ce O6 . 2.4169(17) ?
    Ce O12 . 2.4174(18) ?
    Ce O2 . 2.4376(18) ?
    Ce O4 . 2.4404(18) ?
    Ce O14 . 2.4681(18) ?
    Ce O7 . 2.6115(18) ?
    Ce O8 . 2.6165(18) ?
    Co1 O5 . 2.0130(18) ?
    Co1 O3 . 2.0424(18) ?
    Co1 N1 . 2.084(2) ?
    Co1 O1 . 2.0881(19) ?
    Co1 N2 . 2.134(2) ?
    Co2 O13 . 2.0017(16) ?
    Co2 O11 . 2.0352(18) ?
    Co2 O15 . 2.0715(17) ?
    Co2 N4 . 2.0793(18) ?
    Co2 N5 . 2.1443(19) ?
    O1 C11 . 1.251(3) ?
    O2 C11 . 1.262(3) ?
    O3 C15 . 1.249(3) ?
    O4 C15 . 1.255(3) ?
    O5 C19 . 1.251(3) ?
    O6 C19 . 1.255(3) ?
    O7 N3 . 1.267(3) ?
    O8 N3 . 1.248(3) ?
    O9 N3 . 1.226(3) ?
    O10 C23 . 1.256(3) ?
    O11 C23 . 1.253(3) ?
    O12 C27 . 1.243(3) ?
    O13 C27 . 1.254(3) ?
    O14 C31 . 1.243(3) ?
    O15 C31 . 1.245(3) ?
    N1 C1 . 1.339(3) ?
    N1 C5 . 1.341(3) ?
    N2 C10 . 1.334(3) ?
    N2 C6 . 1.344(3) ?
    N4 C35 . 1.340(3) ?
    N4 C39 . 1.347(3) ?
    N5 C44 . 1.336(3) ?
    N5 C40 . 1.346(3) ?
    C1 C2 . 1.369(4) ?
    C1 H1 . 0.9300 ?
    C2 C3 . 1.367(5) ?
    C2 H2 . 0.9300 ?
    C3 C4 . 1.376(4) ?
    C3 H3 . 0.9300 ?
    C4 C5 . 1.387(4) ?
    C4 H4 . 0.9300 ?
    C5 C6 . 1.479(4) ?
    C6 C7 . 1.390(4) ?
    C7 C8 . 1.367(4) ?
    C7 H7 . 0.9300 ?
    C8 C9 . 1.367(5) ?
    C8 H8 . 0.9300 ?
    C9 C10 . 1.375(4) ?
    C9 H9 . 0.9300 ?
    C10 H10 . 0.9300 ?
    C11 C12 . 1.490(4) ?
    C12 C14 . 1.346(4) ?
    C12 C13 . 1.455(4) ?
    C13 H13A . 0.9600 ?
    C13 H13B . 0.9600 ?
    C13 H13C . 0.9600 ?
    C14 H14A . 0.9300 ?
    C14 H14B . 0.9300 ?
    C15 C16 . 1.493(4) ?
    C16 C17 . 1.353(4) ?
    C16 C18 . 1.460(4) ?
    C17 H17A . 0.9300 ?
    C17 H17B . 0.9300 ?
    C18 H18A . 0.9600 ?
    C18 H18B . 0.9600 ?
    C18 H18C . 0.9600 ?
    C19 C20 . 1.504(4) ?
    C20 C22 . 1.331(4) ?
    C20 C21 . 1.464(4) ?
    C21 H21A . 0.9600 ?
    C21 H21B . 0.9600 ?
    C21 H21C . 0.9600 ?
    C22 H22A . 0.9300 ?
    C22 H22B . 0.9300 ?
    C23 C24 . 1.490(4) ?
    C24 C25 . 1.328(4) ?
    C24 C26 . 1.467(4) ?
    C25 H25A . 0.9300 ?
    C25 H25B . 0.9300 ?
    C26 H26A . 0.9600 ?
    C26 H26B . 0.9600 ?
    C26 H26C . 0.9600 ?
    C27 C28 . 1.499(3) ?
    C28 C29 . 1.359(4) ?
    C28 C30 . 1.433(4) ?
    C29 H29A . 0.9300 ?
    C29 H29B . 0.9300 ?
    C30 H30A . 0.9600 ?
    C30 H30B . 0.9600 ?
    C30 H30C . 0.9600 ?
    C31 C32 . 1.497(4) ?
    C32 C33 . 1.361(5) ?
    C32 C34 . 1.441(4) ?
    C33 H33A . 0.9300 ?
    C33 H33B . 0.9300 ?
    C34 H34A . 0.9600 ?
    C34 H34B . 0.9600 ?
    C34 H34C . 0.9600 ?
    C35 C36 . 1.379(4) ?
    C35 H35 . 0.9300 ?
    C36 C37 . 1.373(4) ?
    C36 H36 . 0.9300 ?
    C37 C38 . 1.375(4) ?
    C37 H37 . 0.9300 ?
    C38 C39 . 1.382(3) ?
    C38 H38 . 0.9300 ?
    C39 C40 . 1.479(3) ?
    C40 C41 . 1.389(3) ?
    C41 C42 . 1.372(4) ?
    C41 H41 . 0.9300 ?
    C42 C43 . 1.374(4) ?
    C42 H42 . 0.9300 ?
    C43 C44 . 1.373(4) ?
    C43 H43 . 0.9300 ?
    C44 H44 . 0.9300 ?
loop_
    _geom_contact_atom_site_label_1
    _geom_contact_atom_site_label_2
    _geom_contact_distance
    _geom_contact_site_symmetry_1
    _geom_contact_site_symmetry_2
    _geom_contact_publ_flag
    Cg1 Cg1 3.816(8) . 2_766 n
    Cg2 Cg2 3.756(8) . 2_775 n
loop_
    _geom_angle_atom_site_label_1
    _geom_angle_atom_site_label_2
    _geom_angle_atom_site_label_3
    _geom_angle_site_symmetry_1
    _geom_angle_site_symmetry_3
    _geom_angle
    _geom_angle_publ_flag
    O10 Ce O6 . . 91.79(8) ?
    O10 Ce O12 . . 89.98(7) ?
    O6 Ce O12 . . 143.18(7) ?
    O10 Ce O2 . . 166.37(6) ?
    O6 Ce O2 . . 88.83(7) ?
    O12 Ce O2 . . 97.67(7) ?
    O10 Ce O4 . . 90.23(7) ?
    O6 Ce O4 . . 72.74(6) ?
    O12 Ce O4 . . 144.04(7) ?
    O2 Ce O4 . . 76.95(7) ?
    O10 Ce O14 . . 78.17(8) ?
    O6 Ce O14 . . 143.45(7) ?
    O12 Ce O14 . . 72.62(7) ?
    O2 Ce O14 . . 93.31(8) ?
    O4 Ce O14 . . 72.25(7) ?
    O10 Ce O7 . . 120.53(7) ?
    O6 Ce O7 . . 73.78(7) ?
    O12 Ce O7 . . 73.76(6) ?
    O2 Ce O7 . . 72.66(6) ?
    O4 Ce O7 . . 134.65(6) ?
    O14 Ce O7 . . 141.25(7) ?
    O10 Ce O8 . . 71.94(7) ?
    O6 Ce O8 . . 74.02(6) ?
    O12 Ce O8 . . 71.65(7) ?
    O2 Ce O8 . . 121.17(6) ?
    O4 Ce O8 . . 141.52(7) ?
    O14 Ce O8 . . 132.74(7) ?
    O7 Ce O8 . . 48.59(7) ?
    O5 Co1 O3 . . 89.76(8) ?
    O5 Co1 N1 . . 94.40(8) ?
    O3 Co1 N1 . . 101.83(8) ?
    O5 Co1 O1 . . 96.44(8) ?
    O3 Co1 O1 . . 161.94(8) ?
    N1 Co1 O1 . . 94.60(8) ?
    O5 Co1 N2 . . 169.14(8) ?
    O3 Co1 N2 . . 85.59(8) ?
    N1 Co1 N2 . . 77.00(8) ?
    O1 Co1 N2 . . 90.93(8) ?
    O13 Co2 O11 . . 95.51(7) ?
    O13 Co2 O15 . . 96.45(7) ?
    O11 Co2 O15 . . 158.37(8) ?
    O13 Co2 N4 . . 95.64(7) ?
    O11 Co2 N4 . . 97.37(8) ?
    O15 Co2 N4 . . 99.30(7) ?
    O13 Co2 N5 . . 172.77(7) ?
    O11 Co2 N5 . . 85.03(7) ?
    O15 Co2 N5 . . 85.35(7) ?
    N4 Co2 N5 . . 77.15(7) ?
    C11 O1 Co1 . . 101.33(16) ?
    C11 O2 Ce . . 145.62(16) ?
    C15 O3 Co1 . . 124.83(16) ?
    C15 O4 Ce . . 138.76(16) ?
    C19 O5 Co1 . . 124.84(16) ?
    C19 O6 Ce . . 144.81(19) ?
    N3 O7 Ce . . 96.76(15) ?
    N3 O8 Ce . . 97.03(15) ?
    C23 O10 Ce . . 140.38(18) ?
    C23 O11 Co2 . . 119.12(17) ?
    C27 O12 Ce . . 157.24(18) ?
    C27 O13 Co2 . . 123.64(15) ?
    C31 O14 Ce . . 161.91(19) ?
    C31 O15 Co2 . . 110.43(16) ?
    C1 N1 C5 . . 118.7(2) ?
    C1 N1 Co1 . . 124.28(17) ?
    C5 N1 Co1 . . 116.93(16) ?
    C10 N2 C6 . . 118.8(2) ?
    C10 N2 Co1 . . 125.82(19) ?
    C6 N2 Co1 . . 115.00(16) ?
    O9 N3 O8 . . 121.6(3) ?
    O9 N3 O7 . . 120.8(3) ?
    O8 N3 O7 . . 117.5(2) ?
    C35 N4 C39 . . 118.9(2) ?
    C35 N4 Co2 . . 124.13(16) ?
    C39 N4 Co2 . . 117.00(15) ?
    C44 N5 C40 . . 118.8(2) ?
    C44 N5 Co2 . . 126.25(16) ?
    C40 N5 Co2 . . 114.96(15) ?
    N1 C1 C2 . . 122.5(3) ?
    N1 C1 H1 . . 118.8 ?
    C2 C1 H1 . . 118.8 ?
    C3 C2 C1 . . 119.1(3) ?
    C3 C2 H2 . . 120.5 ?
    C1 C2 H2 . . 120.5 ?
    C2 C3 C4 . . 119.3(3) ?
    C2 C3 H3 . . 120.4 ?
    C4 C3 H3 . . 120.4 ?
    C3 C4 C5 . . 119.1(3) ?
    C3 C4 H4 . . 120.5 ?
    C5 C4 H4 . . 120.5 ?
    N1 C5 C4 . . 121.3(3) ?
    N1 C5 C6 . . 115.3(2) ?
    C4 C5 C6 . . 123.3(2) ?
    N2 C6 C7 . . 121.3(3) ?
    N2 C6 C5 . . 115.1(2) ?
    C7 C6 C5 . . 123.5(2) ?
    C8 C7 C6 . . 119.0(3) ?
    C8 C7 H7 . . 120.5 ?
    C6 C7 H7 . . 120.5 ?
    C9 C8 C7 . . 119.6(3) ?
    C9 C8 H8 . . 120.2 ?
    C7 C8 H8 . . 120.2 ?
    C8 C9 C10 . . 119.0(3) ?
    C8 C9 H9 . . 120.5 ?
    C10 C9 H9 . . 120.5 ?
    N2 C10 C9 . . 122.3(3) ?
    N2 C10 H10 . . 118.8 ?
    C9 C10 H10 . . 118.8 ?
    O1 C11 O2 . . 120.3(2) ?
    O1 C11 C12 . . 118.9(2) ?
    O2 C11 C12 . . 120.8(2) ?
    C14 C12 C13 . . 123.4(3) ?
    C14 C12 C11 . . 119.8(3) ?
    C13 C12 C11 . . 116.8(2) ?
    C12 C13 H13A . . 109.5 ?
    C12 C13 H13B . . 109.5 ?
    H13A C13 H13B . . 109.5 ?
    C12 C13 H13C . . 109.5 ?
    H13A C13 H13C . . 109.5 ?
    H13B C13 H13C . . 109.5 ?
    C12 C14 H14A . . 120.0 ?
    C12 C14 H14B . . 120.0 ?
    H14A C14 H14B . . 120.0 ?
    O3 C15 O4 . . 124.7(2) ?
    O3 C15 C16 . . 117.8(2) ?
    O4 C15 C16 . . 117.5(2) ?
    C17 C16 C18 . . 124.2(3) ?
    C17 C16 C15 . . 118.3(3) ?
    C18 C16 C15 . . 117.4(3) ?
    C16 C17 H17A . . 120.0 ?
    C16 C17 H17B . . 120.0 ?
    H17A C17 H17B . . 120.0 ?
    C16 C18 H18A . . 109.5 ?
    C16 C18 H18B . . 109.5 ?
    H18A C18 H18B . . 109.5 ?
    C16 C18 H18C . . 109.5 ?
    H18A C18 H18C . . 109.5 ?
    H18B C18 H18C . . 109.5 ?
    O5 C19 O6 . . 124.9(2) ?
    O5 C19 C20 . . 117.0(2) ?
    O6 C19 C20 . . 118.1(3) ?
    C22 C20 C21 . . 123.5(3) ?
    C22 C20 C19 . . 120.1(3) ?
    C21 C20 C19 . . 116.4(3) ?
    C20 C21 H21A . . 109.5 ?
    C20 C21 H21B . . 109.5 ?
    H21A C21 H21B . . 109.5 ?
    C20 C21 H21C . . 109.5 ?
    H21A C21 H21C . . 109.5 ?
    H21B C21 H21C . . 109.5 ?
    C20 C22 H22A . . 120.0 ?
    C20 C22 H22B . . 120.0 ?
    H22A C22 H22B . . 120.0 ?
    O11 C23 O10 . . 123.8(3) ?
    O11 C23 C24 . . 117.1(2) ?
    O10 C23 C24 . . 119.1(3) ?
    C25 C24 C26 . . 123.3(3) ?
    C25 C24 C23 . . 119.6(3) ?
    C26 C24 C23 . . 117.2(2) ?
    C24 C25 H25A . . 120.0 ?
    C24 C25 H25B . . 120.0 ?
    H25A C25 H25B . . 120.0 ?
    C24 C26 H26A . . 109.5 ?
    C24 C26 H26B . . 109.5 ?
    H26A C26 H26B . . 109.5 ?
    C24 C26 H26C . . 109.5 ?
    H26A C26 H26C . . 109.5 ?
    H26B C26 H26C . . 109.5 ?
    O12 C27 O13 . . 123.9(2) ?
    O12 C27 C28 . . 118.8(2) ?
    O13 C27 C28 . . 117.3(2) ?
    C29 C28 C30 . . 123.9(3) ?
    C29 C28 C27 . . 118.5(3) ?
    C30 C28 C27 . . 117.6(2) ?
    C28 C29 H29A . . 120.0 ?
    C28 C29 H29B . . 120.0 ?
    H29A C29 H29B . . 120.0 ?
    C28 C30 H30A . . 109.5 ?
    C28 C30 H30B . . 109.5 ?
    H30A C30 H30B . . 109.5 ?
    C28 C30 H30C . . 109.5 ?
    H30A C30 H30C . . 109.5 ?
    H30B C30 H30C . . 109.5 ?
    O14 C31 O15 . . 122.4(3) ?
    O14 C31 C32 . . 119.5(3) ?
    O15 C31 C32 . . 117.9(2) ?
    C33 C32 C34 . . 123.5(3) ?
    C33 C32 C31 . . 118.4(3) ?
    C34 C32 C31 . . 118.0(3) ?
    C32 C33 H33A . . 120.0 ?
    C32 C33 H33B . . 120.0 ?
    H33A C33 H33B . . 120.0 ?
    C32 C34 H34A . . 109.5 ?
    C32 C34 H34B . . 109.5 ?
    H34A C34 H34B . . 109.5 ?
    C32 C34 H34C . . 109.5 ?
    H34A C34 H34C . . 109.5 ?
    H34B C34 H34C . . 109.5 ?
    N4 C35 C36 . . 122.6(2) ?
    N4 C35 H35 . . 118.7 ?
    C36 C35 H35 . . 118.7 ?
    C37 C36 C35 . . 118.4(3) ?
    C37 C36 H36 . . 120.8 ?
    C35 C36 H36 . . 120.8 ?
    C36 C37 C38 . . 119.5(2) ?
    C36 C37 H37 . . 120.3 ?
    C38 C37 H37 . . 120.3 ?
    C37 C38 C39 . . 119.6(2) ?
    C37 C38 H38 . . 120.2 ?
    C39 C38 H38 . . 120.2 ?
    N4 C39 C38 . . 121.0(2) ?
    N4 C39 C40 . . 115.50(19) ?
    C38 C39 C40 . . 123.5(2) ?
    N5 C40 C41 . . 120.7(2) ?
    N5 C40 C39 . . 115.3(2) ?
    C41 C40 C39 . . 124.0(2) ?
    C42 C41 C40 . . 119.5(2) ?
    C42 C41 H41 . . 120.3 ?
    C40 C41 H41 . . 120.3 ?
    C41 C42 C43 . . 119.9(2) ?
    C41 C42 H42 . . 120.1 ?
    C43 C42 H42 . . 120.1 ?
    C42 C43 C44 . . 117.8(3) ?
    C42 C43 H43 . . 121.1 ?
    C44 C43 H43 . . 121.1 ?
    N5 C44 C43 . . 123.4(2) ?
    N5 C44 H44 . . 118.3 ?
    C43 C44 H44 . . 118.3 ?
loop_
    _geom_hbond_atom_site_label_D
    _geom_hbond_atom_site_label_H
    _geom_hbond_atom_site_label_A
    _geom_hbond_site_symmetry_A
    _geom_hbond_distance_DH
    _geom_hbond_distance_HA
    _geom_hbond_distance_DA
    _geom_hbond_angle_DHA
    _geom_hbond_publ_flag
    C2 H2 O7 2_666 0.93 2.59 3.322(4) 136 y
    C3 H3 O9 2_666 0.93 2.45 3.307(5) 154 y
    C7 H7 O3 2_766 0.93 2.58 3.452(4) 156 y
    C29 H29B O12 . 0.93 2.43 2.750(4) 100 n
    C37 H37 O9 2_675 0.93 2.51 3.364(4) 152 y
