# Supplementary material for: A trinuclear cobalt–cerium complex: bis­(2,2′-bipyridine)-1κ2 N,N′;3κ2 N,N′-hexa-μ-methacrylato-1:2κ6 O:O′;2:3κ6 O:O′-nitrato-2κ2 O,O′-2-cerium(III)-1,3-dicobalt(II)
Source: Acta Crystallogr Sect E Struct Rep Online. 2010 Mar 27;66(Pt 4):m457. doi: 10.1107/S1600536810010299 (PMC2984076; doi:10.1107/S1600536810010299)
Supplement: Supplementary file 2 [file e-66-0m457-Isup2.hkl]

# 
# h,k,l, Fc-squared, Fo-squared, sigma(Fo-squared) and status flag 
# 
data_I
_shelx_title ' WB-4511Co in P-1' 
_shelx_refln_list_code          4 
_shelx_F_calc_maximum      362.39 
_exptl_crystal_F_000      1154.00 
_reflns_d_resolution_high  0.8377 
 
loop_ 
 _symmetry_equiv_pos_as_xyz 
 'x, y, z' 
 '-x, -y, -z' 
 
_cell_length_a    11.4445 
_cell_length_b    13.6484 
_cell_length_c    16.5051 
_cell_angle_alpha 104.108 
_cell_angle_beta   99.937 
_cell_angle_gamma 100.115 
 
_shelx_F_squared_multiplier     1.000 
 
loop_ 
 _refln_index_h 
 _refln_index_k 
 _refln_index_l 
 _refln_F_squared_calc 
 _refln_F_squared_meas 
 _refln_F_squared_sigma 
 _refln_observed_status 
   2   0   0    10281.95    10890.92     18.12 o 
   3   0   0    41791.46    38722.04    265.56 o 
   4   0   0    10169.36    10473.21    135.99 o 
   5   0   0     3947.79     4011.48     34.78 o 
   6   0   0     4253.83     4252.10     47.61 o 
   7   0   0       71.13       76.03      5.65 o 
   8   0   0      581.48      599.00      7.64 o 
   9   0   0       82.50       74.76      5.31 o 
  10   0   0      494.01      486.86     25.27 o 
  11   0   0     2200.25     2094.48     46.55 o 
  12   0   0      423.03      444.34     35.70 o 
 -12   1   0     1067.53     1088.60     36.80 o 
 -11   1   0        3.97       16.28      5.73 o 
 -10   1   0     1095.61     1071.46     28.89 o 
  -9   1   0     1846.76     1767.96     34.19 o 
  -8   1   0     1141.43     1132.27     25.18 o 
  -7   1   0     1386.34     1536.68     20.35 o 
  -6   1   0     2151.96     2115.77     16.73 o 
  -5   1   0    11327.96    12273.53    146.33 o 
  -4   1   0      131.31      105.59      5.73 o 
  -3   1   0    18242.21    18481.80    156.49 o 
  -2   1   0    11443.46    11242.33     77.72 o 
   1   1   0    18590.05    18057.91    254.02 o 
   2   1   0     2974.03     3255.64     47.51 o 
   3   1   0       88.68       82.27      4.27 o 
   4   1   0     2962.93     2724.25     21.36 o 
   5   1   0     2110.39     2057.28     17.03 o 
   6   1   0      444.59      435.27      8.24 o 
   7   1   0      257.37      252.81      7.34 o 
   8   1   0      793.08      803.14      9.93 o 
   9   1   0      819.28      862.85     12.95 o 
  10   1   0      567.95      532.28     15.00 o 
  11   1   0        1.60       -0.66      4.79 o 
 -13   2   0        6.95        1.65     36.25 o 
 -12   2   0       49.94       33.69      7.96 o 
 -11   2   0      285.04      275.38     17.82 o 
 -10   2   0      971.09      920.18     19.21 o 
  -9   2   0      952.62      925.82     39.00 o 
  -8   2   0      994.57     1044.16      6.90 o 
  -7   2   0    10819.57    11167.55     77.20 o 
  -6   2   0     3431.47     3324.72     28.78 o 
  -5   2   0     5798.10     5866.38     68.42 o 
  -4   2   0     8509.72     8525.53     78.48 o 
  -3   2   0     3771.26     3714.11     14.90 o 
  -2   2   0     1238.23     1357.80     12.68 o 
  -1   2   0    15174.37    14751.05     28.56 o 
   0   2   0     2137.25     2016.39     15.38 o 
   1   2   0     4090.82     3968.28      8.93 o 
   2   2   0      140.78      171.93      9.89 o 
   3   2   0      180.65      210.37      6.04 o 
   4   2   0    11092.61    11136.98     54.65 o 
   5   2   0     5345.46     5950.87     33.23 o 
   6   2   0     2681.12     2701.46     53.83 o 
   7   2   0     6759.73     6785.09     62.34 o 
   8   2   0     2317.80     2337.52     42.57 o 
   9   2   0      244.19      246.70     11.24 o 
  10   2   0      777.55      739.83     20.84 o 
  11   2   0      212.51      173.14     12.59 o 
  12   2   0       99.99      102.71     37.35 o 
 -13   3   0       28.54       16.48     35.15 o 
 -12   3   0       62.07       65.04     13.02 o 
 -11   3   0      968.36      931.94     22.55 o 
 -10   3   0      335.20      306.50     14.37 o 
  -9   3   0     3457.59     3417.80     62.11 o 
  -8   3   0     9499.17     9491.78     66.88 o 
  -7   3   0     1403.36     1447.71     22.09 o 
  -6   3   0    15814.31    16599.54    100.70 o 
  -5   3   0    15998.11    16072.88     73.69 o 
  -4   3   0     1134.34     1215.46      6.39 o 
  -3   3   0     4901.86     5006.78     33.24 o 
  -2   3   0     2112.42     2357.03      9.90 o 
  -1   3   0       54.99       75.62     10.44 o 
   0   3   0     1635.69     1624.25     11.53 o 
   1   3   0    16543.80    17277.67     52.73 o 
   2   3   0      490.98      478.70     20.32 o 
   3   3   0    11410.34    11776.42     65.36 o 
   4   3   0     2975.98     3303.70     11.65 o 
   5   3   0    11732.95    12477.68     28.01 o 
   6   3   0     6167.38     6385.26     46.14 o 
   7   3   0      768.45      792.65     22.50 o 
   8   3   0     4817.18     4650.74    116.44 o 
   9   3   0     1450.88     1443.17    123.03 o 
  10   3   0      807.92      761.05     38.11 o 
  11   3   0     1800.99     1658.38     79.31 o 
  12   3   0      291.56      379.53     39.00 o 
 -13   4   0      195.85      221.89     36.25 o 
 -12   4   0       52.81       52.02      8.19 o 
 -11   4   0     1051.43     1037.36     31.11 o 
 -10   4   0     1614.81     1576.42     41.27 o 
  -9   4   0      341.47      311.84     13.75 o 
  -8   4   0     2708.96     2736.10     23.47 o 
  -7   4   0     8800.81     8655.60     59.77 o 
  -6   4   0      998.83      960.42     14.82 o 
  -5   4   0     1569.35     1528.52      7.88 o 
  -4   4   0    11921.84    11873.01     39.09 o 
  -3   4   0      456.64      418.69     12.34 o 
  -2   4   0       35.44       54.39     14.55 o 
  -1   4   0    27366.84    27323.15     42.29 o 
   0   4   0     9090.89     9226.05     80.46 o 
   1   4   0     7682.24     7973.33     39.27 o 
   2   4   0     7238.74     7671.27     16.70 o 
   3   4   0     1096.36     1129.47     10.71 o 
   4   4   0     6828.85     6975.73    151.04 o 
   5   4   0        1.16       10.64      8.73 o 
   6   4   0     5219.37     5165.71    101.88 o 
   7   4   0     2610.98     2632.36     62.61 o 
   8   4   0        3.91       15.52     18.55 o 
   9   4   0     1258.58     1280.08     47.23 o 
  10   4   0     1379.64     1302.80     56.57 o 
  11   4   0       18.00       15.06      8.32 o 
 -13   5   0      694.97      734.34     38.45 o 
 -12   5   0      717.84      719.24     40.32 o 
 -11   5   0       55.11       63.55     27.19 o 
 -10   5   0     1255.93     1242.63     17.64 o 
  -9   5   0     1559.89     1592.74     13.64 o 
  -8   5   0      131.55      138.97     12.05 o 
  -7   5   0     1220.92     1254.82     19.98 o 
  -6   5   0     2463.38     2672.87     25.31 o 
  -5   5   0      104.96      111.01     32.77 o 
  -4   5   0        3.58       11.56      8.13 o 
  -3   5   0      936.17      874.40     14.55 o 
  -2   5   0    10522.14    10175.61     63.71 o 
  -1   5   0     4450.44     4468.76     15.73 o 
   0   5   0     1463.49     1421.74     12.43 o 
   1   5   0    12873.93    13024.37     51.90 o 
   2   5   0     4107.93     4147.01     19.36 o 
   3   5   0     4152.20     4463.42     16.31 o 
   4   5   0     2213.56     2292.58     27.19 o 
   5   5   0     2263.09     2265.05     14.17 o 
   6   5   0      134.84      137.83     21.97 o 
   7   5   0     1440.14     1402.32     64.54 o 
   8   5   0      842.99      830.67     25.27 o 
   9   5   0      193.54      196.50     22.52 o 
  10   5   0      127.55       88.90     13.63 o 
  11   5   0      171.71      162.58     37.90 o 
 -13   6   0      186.28      212.56     37.90 o 
 -12   6   0     1098.51     1010.47     75.25 o 
 -11   6   0     2111.38     2055.07     75.80 o 
 -10   6   0      188.03      199.16     10.12 o 
  -9   6   0     1994.35     1977.39     30.28 o 
  -8   6   0     2465.57     2422.56     22.95 o 
  -7   6   0      442.31      449.26     10.55 o 
  -6   6   0       54.12       31.68      9.59 o 
  -5   6   0       64.62       75.01      9.48 o 
  -4   6   0       37.52       31.21     11.45 o 
  -3   6   0     1046.10     1011.52     38.45 o 
  -2   6   0     2729.45     2606.54     31.86 o 
  -1   6   0     5756.00     5931.82     69.75 o 
   0   6   0    13867.82    13785.11     27.38 o 
   1   6   0       78.68       62.61     12.82 o 
   2   6   0    12536.79    13087.09    247.43 o 
   3   6   0     9060.87     8916.65     47.23 o 
   4   6   0      324.69      385.12     20.32 o 
   5   6   0     3528.90     3467.37     22.33 o 
   6   6   0     3222.52     3196.10     94.74 o 
   7   6   0      324.56      284.47     13.46 o 
   8   6   0      357.00      355.58     16.48 o 
   9   6   0       59.65       51.80     12.02 o 
  10   6   0        1.14      -12.29     15.00 o 
 -12   7   0     1244.56     1186.91     20.32 o 
 -11   7   0       14.09       23.91     20.77 o 
 -10   7   0      734.34      680.14     12.90 o 
  -9   7   0      253.38      254.29     16.31 o 
  -8   7   0       84.88       94.15     11.72 o 
  -7   7   0      484.55      492.10     14.50 o 
  -6   7   0      207.03      187.65     21.44 o 
  -5   7   0      452.10      425.76     11.20 o 
  -4   7   0        7.36       20.86     18.95 o 
  -3   7   0      824.20      797.94     15.93 o 
  -2   7   0     6562.27     6669.10     41.47 o 
  -1   7   0     3634.09     3575.81     43.12 o 
   0   7   0     1041.53     1061.86     15.34 o 
   1   7   0     6990.45     6925.19     23.30 o 
   2   7   0      980.15      911.54     15.15 o 
   3   7   0      244.57      222.46     14.56 o 
   4   7   0     3754.13     3721.43     46.96 o 
   5   7   0     2157.95     2152.66     22.46 o 
   6   7   0        5.87       -4.71     13.58 o 
   7   7   0      929.45      894.72     46.96 o 
   8   7   0       70.58       80.87     25.54 o 
   9   7   0       89.98       99.96     13.59 o 
  10   7   0        0.01      -16.23     16.48 o 
 -12   8   0       20.08       17.46     17.24 o 
 -11   8   0      172.46      175.20     23.69 o 
 -10   8   0      771.50      746.58     13.86 o 
  -9   8   0      227.47      228.86     20.03 o 
  -8   8   0     2160.06     2086.64     20.25 o 
  -7   8   0     3687.69     3668.72     47.20 o 
  -6   8   0      280.59      262.90     20.54 o 
  -5   8   0     2375.43     2336.41     20.99 o 
  -4   8   0     3814.87     3769.17     46.69 o 
  -3   8   0      412.67      367.71     40.64 o 
  -2   8   0     1656.78     1569.96     42.84 o 
  -1   8   0     1210.06     1118.26     45.59 o 
   0   8   0     2483.63     2444.68     19.03 o 
   1   8   0      989.77      976.36     34.60 o 
   2   8   0     1088.80     1027.92     17.87 o 
   3   8   0     1186.41     1188.71     17.67 o 
   4   8   0        4.70       19.43     17.03 o 
   5   8   0      439.17      450.76     16.70 o 
   6   8   0     1740.27     1766.94     24.13 o 
   7   8   0      669.46      693.79     17.48 o 
   8   8   0       11.57       22.52     15.53 o 
   9   8   0      363.79      372.04     16.11 o 
 -12   9   0        8.61        9.73     16.09 o 
 -11   9   0      129.72      133.66     13.95 o 
 -10   9   0       28.84       24.99     18.17 o 
  -9   9   0      888.10      888.06     15.44 o 
  -8   9   0      976.00     1025.44     19.47 o 
  -7   9   0      473.75      472.86     15.20 o 
  -6   9   0     6308.09     6122.11     61.04 o 
  -5   9   0     3972.37     4001.39     19.54 o 
  -4   9   0     1097.48     1118.54     19.80 o 
  -3   9   0     9730.61     9372.90    154.61 o 
  -2   9   0     1914.76     1787.53     40.37 o 
  -1   9   0     1626.14     1613.68     20.97 o 
   0   9   0     5524.04     5537.23     29.93 o 
   1   9   0       66.24       87.70     18.24 o 
   2   9   0      418.59      447.50     18.83 o 
   3   9   0       31.11       51.32     18.24 o 
   4   9   0      250.77      233.77     18.44 o 
   5   9   0      699.29      702.44     19.22 o 
   6   9   0      805.98      797.16     20.00 o 
   7   9   0       71.86      102.41     37.90 o 
   8   9   0     1408.07     1323.90     39.00 o 
   9   9   0      263.84      242.41     17.46 o 
 -12  10   0      172.55      175.68     15.27 o 
 -11  10   0      513.56      488.83     20.62 o 
 -10  10   0       23.13       41.28     15.45 o 
  -9  10   0      218.31      255.27     19.47 o 
  -8  10   0      669.27      690.90     20.32 o 
  -7  10   0     1076.40     1131.62     45.31 o 
  -6  10   0       72.70       90.37     19.61 o 
  -4  10   0     2268.95     2176.71     40.09 o 
  -3  10   0       20.32       11.28     25.27 o 
  -2  10   0     2959.97     3008.75     35.15 o 
  -1  10   0     3561.67     3495.05     28.01 o 
   0  10   0      145.11      115.34     28.56 o 
   1  10   0      640.19      738.11     39.55 o 
   2  10   0       38.06       25.85     20.18 o 
   3  10   0       55.56       46.28     20.18 o 
   4  10   0       25.15       43.83     20.00 o 
   5  10   0       16.04       21.56     19.61 o 
   6  10   0      745.22      746.65     27.19 o 
   7  10   0      677.34      635.77     20.58 o 
   8  10   0        9.02       17.76     23.58 o 
 -11  11   0       23.41       72.68     21.21 o 
 -10  11   0      782.89      810.78     23.21 o 
  -9  11   0      592.10      617.01     22.44 o 
  -8  11   0       15.64       -9.57     17.20 o 
  -7  11   0      669.21      664.25     26.36 o 
  -6  11   0      663.33      664.45     26.36 o 
  -5  11   0      238.22      197.18     30.21 o 
  -4  11   0      211.11      276.10     36.80 o 
  -3  11   0      821.53      788.71     33.50 o 
  -2  11   0     2116.23     2065.70     36.80 o 
  -1  11   0     1101.19     1051.25     36.80 o 
   0  11   0      544.67      570.55     37.07 o 
   1  11   0     2899.85     2896.15     39.55 o 
   2  11   0     1578.17     1600.90     24.85 o 
   3  11   0        7.05      -18.16     44.21 o 
   4  11   0     1848.53     1856.57     26.01 o 
   5  11   0      700.75      725.10     32.68 o 
   6  11   0       27.25       12.36     21.75 o 
   7  11   0      308.70      341.09     21.55 o 
 -10  12   0      293.72      320.14     19.25 o 
  -9  12   0      680.01      721.24     22.80 o 
  -8  12   0     1921.06     1945.56     37.90 o 
  -7  12   0        8.42      -14.12     29.38 o 
  -6  12   0      904.38      957.42     65.36 o 
  -4  12   0      562.95      540.69     24.85 o 
  -3  12   0      115.92      131.82     33.50 o 
  -2  12   0      101.50       40.64     32.41 o 
  -1  12   0     1296.90     1331.91     38.45 o 
   0  12   0     2388.86     2252.86     29.52 o 
   1  12   0      147.84      153.72     24.82 o 
   2  12   0      831.92      844.34     26.01 o 
   3  12   0     1524.47     1541.14     27.18 o 
   4  12   0       22.65       -8.97     39.00 o 
   5  12   0     1581.18     1633.30     27.36 o 
   6  12   0      454.13      448.01     24.27 o 
  -9  13   0      587.32      602.52     39.55 o 
  -8  13   0      111.42      129.19     25.03 o 
  -7  13   0      761.21      787.61     38.45 o 
  -6  13   0      321.83      299.34     35.70 o 
  -5  13   0       38.18      -28.01     36.25 o 
  -4  13   0      124.00      118.09     37.35 o 
  -2  13   0       90.05       72.50     36.80 o 
   0  13   0      156.01      163.67     37.35 o 
   1  13   0      769.64      790.36     39.00 o 
   2  13   0      528.37      547.84     33.23 o 
   3  13   0      112.30       82.94     26.20 o 
   4  13   0      551.98      614.29     27.19 o 
  -8  14   0      295.11      349.36     28.11 o 
  -7  14   0      263.79      322.35     54.10 o 
  -6  14   0       35.64       54.57     26.79 o 
  -3  14   0        1.61      -34.60     39.55 o 
   1  14   0      133.56      151.04     40.09 o 
   2  14   0      126.19      157.03     40.64 o 
   3  14   0       36.20       32.90     27.89 o 
  -7  15   0        3.31        1.65     41.74 o 
  -6  15   0      524.91      584.39     43.39 o 
  -4  15   0       97.02       29.11     44.49 o 
   0  15   0      976.07      980.83     33.00 o 
   1  15   0      209.82      159.28     43.94 o 
   0 -15   1      214.75      212.56     43.39 o 
   2 -15   1      532.82      491.57     45.04 o 
   5 -15   1      244.99      264.73     42.84 o 
   6 -15   1        0.26       24.79     37.62 o 
   7 -15   1      179.79      198.28     41.74 o 
  -3 -14   1        1.00      -42.83     34.62 o 
  -2 -14   1       96.18       70.09     27.18 o 
   1 -14   1      376.47      375.13     40.64 o 
   4 -14   1      288.28      342.26     28.54 o 
   6 -14   1      957.67     1101.78     40.09 o 
   7 -14   1        1.28       15.38     36.80 o 
   8 -14   1      277.93      350.97     38.45 o 
  -5 -13   1       22.24       10.78     24.64 o 
  -4 -13   1        7.75       -1.48     24.46 o 
  -3 -13   1       19.33       39.70     24.64 o 
  -1 -13   1      396.27      448.14     26.38 o 
   0 -13   1       82.54      138.41     37.90 o 
   2 -13   1     1240.23     1209.61     28.34 o 
   4 -13   1     2010.24     1984.96     40.64 o 
   5 -13   1     1457.34     1452.20     40.64 o 
   6 -13   1       79.13       86.18     24.82 o 
   7 -13   1      513.97      556.85     49.16 o 
   8 -13   1      631.08      632.27     37.90 o 
   9 -13   1        6.82      -27.18     24.64 o 
  10 -13   1       51.83       35.87     24.85 o 
  -6 -12   1      264.42      315.48     29.22 o 
  -5 -12   1      189.81      179.79     27.19 o 
  -4 -12   1      819.05      817.44     35.43 o 
  -3 -12   1      160.82      140.47     47.51 o 
  -2 -12   1      468.61      534.96     34.60 o 
   0 -12   1      462.57      473.83     24.99 o 
   1 -12   1      490.76      484.98     35.15 o 
   2 -12   1      169.95      141.16     33.50 o 
   4 -12   1        1.38      -11.30     23.11 o 
   6 -12   1      654.61      698.09     32.41 o 
   7 -12   1      469.58      508.32     23.47 o 
   8 -12   1       10.31       84.03     28.49 o 
   9 -12   1     1167.13     1186.84     25.24 o 
  10 -12   1     1092.33     1202.29     38.45 o 
  -7 -11   1       17.67      -10.62     19.61 o 
  -6 -11   1      911.46      949.84     50.26 o 
  -5 -11   1     2317.55     2264.91     32.32 o 
  -4 -11   1      149.11      182.43     38.45 o 
  -3 -11   1     3148.72     3245.06    104.08 o 
  -2 -11   1     1954.19     1901.14     43.94 o 
  -1 -11   1      991.75      969.41     35.70 o 
   1 -11   1      991.32      994.75     24.07 o 
   2 -11   1      728.53      757.95     32.95 o 
   3 -11   1     1138.75     1133.96     23.65 o 
   4 -11   1        1.03       24.72     29.66 o 
   5 -11   1      148.07      145.00     30.76 o 
   6 -11   1       74.82       82.52     20.05 o 
   7 -11   1       17.48       21.34     16.38 o 
   8 -11   1     2313.14     2345.72     42.70 o 
   9 -11   1      823.78      846.54     32.01 o 
  10 -11   1      250.82      249.17     17.72 o 
  11 -11   1     1790.35     1830.70    133.47 o 
  -8 -10   1      127.20      138.35     18.06 o 
  -7 -10   1      411.41      429.08     27.46 o 
  -6 -10   1       75.33      111.88     34.05 o 
  -5 -10   1      323.91      332.12     20.18 o 
  -4 -10   1     1404.89     1407.99     57.12 o 
  -3 -10   1      174.01      169.36     48.06 o 
  -2 -10   1     1087.10     1100.68     30.76 o 
  -1 -10   1     2525.57     2460.76     55.47 o 
   0 -10   1     1087.43     1132.54     31.31 o 
   1 -10   1      150.55      158.28     32.68 o 
   2 -10   1      582.43      558.58     29.11 o 
   3 -10   1      308.72      277.66     19.80 o 
   4 -10   1      563.89      560.53     43.12 o 
   5 -10   1      201.77      214.75     26.91 o 
   6 -10   1      584.71      617.71     45.86 o 
   7 -10   1      984.92      984.25     28.29 o 
   8 -10   1       13.54       -5.35     23.36 o 
   9 -10   1      481.76      507.66     20.71 o 
  10 -10   1     1219.90     1237.03     55.47 o 
  11 -10   1        2.72       18.66     18.76 o 
  12 -10   1      489.92      448.72     23.43 o 
  -9  -9   1      670.29      661.58     21.51 o 
  -8  -9   1       16.16       12.56     16.11 o 
  -7  -9   1     1497.44     1478.12     25.81 o 
  -6  -9   1     1614.05     1631.82     45.31 o 
  -5  -9   1      106.17      119.69     27.74 o 
  -4  -9   1      239.41      273.56     17.58 o 
  -3  -9   1      344.61      342.86     18.25 o 
  -2  -9   1       47.68       72.50     25.81 o 
  -1  -9   1      515.13      476.34     32.68 o 
   0  -9   1       56.66       77.44     24.17 o 
   1  -9   1     4877.06     4865.19     94.47 o 
   2  -9   1     2529.22     2480.58     48.06 o 
   3  -9   1       23.16       30.96     17.85 o 
   4  -9   1     8846.75     9039.97    219.15 o 
   5  -9   1     2696.72     2681.22     48.24 o 
   6  -9   1      181.85      155.16     15.60 o 
   7  -9   1     4722.05     4703.10     44.29 o 
   8  -9   1      768.43      821.48     20.50 o 
   9  -9   1       73.76      123.31     17.75 o 
  10  -9   1      947.16      942.18     58.77 o 
  11  -9   1      630.27      619.75     15.29 o 
  12  -9   1       94.65      100.30     18.28 o 
  -9  -8   1      585.28      573.92     15.52 o 
  -8  -8   1     2394.97     2249.31     68.11 o 
  -7  -8   1      205.90      195.37     21.15 o 
  -6  -8   1      752.50      738.78     29.11 o 
  -5  -8   1      491.65      505.95     29.66 o 
  -4  -8   1        1.13       -4.67     21.15 o 
  -3  -8   1      385.10      371.50     15.73 o 
  -2  -8   1      159.75      173.51     31.58 o 
  -1  -8   1       11.31       34.29     34.60 o 
   0  -8   1     3230.28     3168.58     19.81 o 
   1  -8   1      543.53      549.15     15.70 o 
   2  -8   1     7274.86     7263.15     42.57 o 
   3  -8   1    15027.40    15231.04    106.00 o 
   4  -8   1     2647.44     2772.58     39.55 o 
   5  -8   1     7089.61     6767.13     55.68 o 
   6  -8   1     5121.17     5139.96     69.30 o 
   7  -8   1       13.13       44.88     14.85 o 
   8  -8   1     1949.84     1936.55     47.92 o 
   9  -8   1     1167.98     1161.70     15.26 o 
  10  -8   1      120.79      118.09     12.93 o 
  11  -8   1      409.32      396.25     15.78 o 
  12  -8   1        0.56       26.39     12.11 o 
 -10  -7   1     1018.65      995.74     45.71 o 
  -9  -7   1      397.39      401.09     21.97 o 
  -8  -7   1      259.88      237.49     15.65 o 
  -7  -7   1     1523.20     1469.72     32.68 o 
  -6  -7   1     1359.95     1292.92     15.53 o 
  -5  -7   1        0.10       13.00     16.70 o 
  -4  -7   1     1661.00     1699.42     16.50 o 
  -3  -7   1     2011.99     1994.27     42.84 o 
  -2  -7   1      745.17      743.95     14.76 o 
  -1  -7   1      607.46      660.76     14.37 o 
   0  -7   1     7353.10     7401.60     64.81 o 
   1  -7   1    10320.64    10867.19    230.13 o 
   2  -7   1      324.31      376.56     31.03 o 
   3  -7   1      785.89      833.33     14.95 o 
   4  -7   1     9761.92     9737.46    174.11 o 
   5  -7   1     2785.37     2778.43     31.76 o 
   6  -7   1      421.50      420.25     11.62 o 
   7  -7   1     7764.19     7761.08     83.31 o 
   8  -7   1     2328.60     2345.27     44.79 o 
   9  -7   1        4.93       -4.29     13.83 o 
  10  -7   1     1520.15     1435.35     41.08 o 
  11  -7   1      986.20      918.72     34.21 o 
  12  -7   1       21.02       31.23     15.93 o 
  13  -7   1        4.81      -32.41     35.15 o 
 -11  -6   1       17.61        9.34     40.09 o 
 -10  -6   1       79.78       93.47     22.69 o 
  -9  -6   1      291.78      305.11     28.01 o 
  -8  -6   1      132.69      132.37     15.93 o 
  -7  -6   1      654.77      613.43     14.01 o 
  -6  -6   1      153.97      144.32     11.63 o 
  -5  -6   1     2297.69     2348.22     49.16 o 
  -4  -6   1     3837.93     4001.53     17.48 o 
  -3  -6   1       21.35       31.10     11.84 o 
  -2  -6   1     8213.93     8505.38     59.59 o 
  -1  -6   1    14787.72    15498.70     65.63 o 
   0  -6   1     1510.11     1506.45     38.45 o 
   1  -6   1     6314.16     6405.28    101.34 o 
   2  -6   1    17741.19    18255.34    235.35 o 
   3  -6   1       79.56      112.27     25.27 o 
   4  -6   1     2249.56     2254.34     16.51 o 
   5  -6   1      869.44      916.47     10.57 o 
   6  -6   1     2003.48     2057.99     31.19 o 
   7  -6   1       22.16       33.37     15.63 o 
   8  -6   1       10.56       15.85     10.33 o 
   9  -6   1     1017.91     1023.85     26.32 o 
  10  -6   1     1799.30     1715.51     25.78 o 
  11  -6   1       56.21       59.95     19.05 o 
  12  -6   1      727.40      754.66     14.80 o 
  13  -6   1      330.92      340.53     36.80 o 
 -11  -5   1      331.71      268.03     76.34 o 
 -10  -5   1        6.05       23.59     21.97 o 
  -9  -5   1      167.90      175.83     12.24 o 
  -8  -5   1        3.77       26.12     13.46 o 
  -7  -5   1      117.20      120.14     10.08 o 
  -6  -5   1     3992.55     3931.84     88.98 o 
  -5  -5   1     2570.34     2511.24     31.03 o 
  -4  -5   1      829.12      955.01     18.12 o 
  -3  -5   1    14419.39    14498.94     24.72 o 
  -2  -5   1    17209.56    17781.21     72.77 o 
  -1  -5   1     1817.94     1787.41     12.41 o 
   0  -5   1    15191.50    15224.13    260.62 o 
   1  -5   1     5123.57     5147.99     97.77 o 
   2  -5   1     7889.64     8107.72     62.89 o 
   3  -5   1    16443.42    16526.38     92.27 o 
   4  -5   1      753.02      786.47      8.88 o 
   5  -5   1       25.76       69.23     10.35 o 
   6  -5   1        0.58       -4.78      7.57 o 
   7  -5   1      120.52       98.21      9.35 o 
   8  -5   1     2954.96     2901.40     35.43 o 
   9  -5   1     1951.76     1887.91     32.58 o 
  10  -5   1      267.56      274.66     11.74 o 
  11  -5   1     1584.77     1577.40     82.86 o 
  12  -5   1      790.28      786.84     11.20 o 
  13  -5   1      250.92      285.61     36.25 o 
 -12  -4   1      196.85      236.17     40.64 o 
 -11  -4   1      189.58      257.05     36.80 o 
 -10  -4   1        6.66       25.51     13.46 o 
  -9  -4   1      232.65      243.62     10.32 o 
  -8  -4   1      984.63      963.95     27.18 o 
  -7  -4   1     2315.37     2359.47     32.95 o 
  -6  -4   1      638.99      595.22     11.25 o 
  -5  -4   1     3402.83     3398.48     55.20 o 
  -4  -4   1     4160.81     4116.00     13.01 o 
  -3  -4   1      758.15      788.71      8.93 o 
  -2  -4   1     2952.90     3033.52     42.84 o 
  -1  -4   1    18939.22    19523.84    160.38 o 
   0  -4   1     1325.77     1334.11     10.87 o 
   1  -4   1     7095.64     7096.43     58.77 o 
   2  -4   1     4804.01     4937.69     14.37 o 
   3  -4   1     5982.29     6117.45     23.34 o 
   4  -4   1     3618.52     3387.42     17.55 o 
   5  -4   1      774.39      698.95      6.96 o 
   6  -4   1     3899.74     3987.53     36.94 o 
   7  -4   1     2230.59     2423.89     13.82 o 
   8  -4   1      718.24      719.78     15.06 o 
   9  -4   1     1385.95     1392.26     22.41 o 
  10  -4   1      352.21      336.05     26.00 o 
  11  -4   1        1.78        4.54     10.22 o 
  12  -4   1     1359.37     1249.25     62.85 o 
  13  -4   1      262.31      272.42     36.80 o 
 -12  -3   1      565.68      621.74     40.64 o 
 -11  -3   1       10.80       16.40     16.29 o 
 -10  -3   1     1700.43     1590.75     69.49 o 
  -9  -3   1      852.24      826.04     50.80 o 
  -8  -3   1      705.09      719.43     20.60 o 
  -7  -3   1     6086.18     6174.87     47.71 o 
  -6  -3   1     5473.19     5590.74     19.22 o 
  -5  -3   1      202.00      183.87      8.19 o 
  -4  -3   1    26945.01    27711.06     27.57 o 
  -3  -3   1     3046.82     2987.51     35.43 o 
  -2  -3   1       35.90       70.11      8.84 o 
  -1  -3   1     2095.25     2081.41     10.71 o 
   0  -3   1    52094.64    48894.63     52.73 o 
   1  -3   1       16.01       21.42     10.44 o 
   2  -3   1     5497.32     5593.94     13.01 o 
   3  -3   1    20837.55    21596.16     94.18 o 
   4  -3   1     3284.61     2996.31     21.59 o 
   5  -3   1      946.27      871.49      9.28 o 
   6  -3   1     2138.10     2130.97      9.02 o 
   7  -3   1     5760.21     5596.61     19.72 o 
   8  -3   1     1199.98     1177.69     17.71 o 
   9  -3   1     1945.67     1898.35     21.97 o 
  10  -3   1     1836.53     1818.75     12.64 o 
  11  -3   1     1550.23     1479.04     18.81 o 
  12  -3   1      156.89      183.23     26.07 o 
  13  -3   1      157.44      168.07     34.05 o 
 -12  -2   1       97.45      119.73     36.80 o 
 -11  -2   1     1722.63     1567.48     69.01 o 
 -10  -2   1       17.68       22.23     11.19 o 
  -9  -2   1     2245.85     2324.23     40.56 o 
  -8  -2   1     6092.25     6070.89     35.89 o 
  -7  -2   1        2.67       14.53     11.26 o 
  -6  -2   1     8573.70     8387.67     16.80 o 
  -5  -2   1    15282.88    16545.48    206.79 o 
  -4  -2   1    14857.01    16458.39    115.89 o 
  -3  -2   1    15441.44    15865.47     98.31 o 
  -2  -2   1      338.56      351.44      5.23 o 
  -1  -2   1      428.81      406.45      4.66 o 
   0  -2   1      313.90      290.67      6.59 o 
   1  -2   1      668.51      759.82      7.69 o 
   2  -2   1       41.43       69.97      3.70 o 
   3  -2   1     1188.83     1170.99      5.71 o 
   4  -2   1     1974.65     2091.41     16.92 o 
   5  -2   1    18328.10    18568.71    120.93 o 
   6  -2   1    19228.58    19515.13    156.77 o 
   7  -2   1      291.46      304.24      8.14 o 
   8  -2   1    14478.79    14863.91    208.22 o 
   9  -2   1     3250.03     3295.98     12.81 o 
  10  -2   1      186.39      183.98      7.27 o 
  11  -2   1     1300.69     1243.53     42.02 o 
  12  -2   1       30.11       44.13      8.37 o 
  13  -2   1       25.27       48.88     35.15 o 
 -13  -1   1        4.41        7.69     39.55 o 
 -12  -1   1       66.62       34.05     38.45 o 
 -11  -1   1      478.71      482.78     34.05 o 
 -10  -1   1      440.80      451.54      7.01 o 
  -9  -1   1       92.94      104.09      4.78 o 
  -8  -1   1      378.99      379.92      7.89 o 
  -7  -1   1     1604.83     1529.45      9.11 o 
  -6  -1   1     1238.91     1217.32     12.51 o 
  -5  -1   1     6512.00     7005.12     81.56 o 
  -4  -1   1     2621.87     2508.61     15.46 o 
  -3  -1   1      702.28      799.38     13.73 o 
  -2  -1   1     4604.89     4547.08     32.68 o 
  -1  -1   1    13264.96    13139.13    291.10 o 
   1  -1   1    10946.98    10737.69    217.53 o 
   2  -1   1     1042.98     1009.93     11.89 o 
   3  -1   1    10252.38    10572.78     68.26 o 
   4  -1   1     8466.09     8554.60     70.13 o 
   5  -1   1       28.79       38.79     10.98 o 
   6  -1   1     2122.65     2224.22     11.99 o 
   7  -1   1    15726.40    16153.48    162.01 o 
   8  -1   1     2136.14     2127.61     11.82 o 
   9  -1   1     1774.56     1804.49     25.06 o 
  10  -1   1     1302.09     1203.49     56.03 o 
  11  -1   1      377.53      361.41     10.16 o 
  12  -1   1       14.98       29.40     13.01 o 
  13  -1   1      246.80      171.36     37.35 o 
 -12   0   1     1481.84     1515.91     39.55 o 
 -11   0   1      199.87      150.49     32.41 o 
 -10   0   1      134.07      146.67      5.05 o 
  -9   0   1     1113.37     1086.32     17.88 o 
  -8   0   1        8.99       10.95      6.14 o 
  -7   0   1     2133.82     2042.66     15.67 o 
  -6   0   1      539.21      558.94      7.55 o 
  -5   0   1     2492.27     2458.13     10.68 o 
  -4   0   1     2019.82     2017.08     38.77 o 
  -3   0   1     4523.45     4628.28     89.37 o 
  -2   0   1     9493.55     9224.42    132.37 o 
   0   0   1       16.74       17.64      1.10 o 
   1   0   1    34460.34    31833.53     30.21 o 
   2   0   1     5779.97     6133.39     19.22 o 
   3   0   1     3488.46     3497.63     10.90 o 
   4   0   1    24788.04    24908.09    653.87 o 
   5   0   1    17268.38    18188.89     90.71 o 
   6   0   1       81.12       91.75     10.98 o 
   7   0   1      218.00      211.27      7.91 o 
   8   0   1     1849.25     1825.47     12.51 o 
   9   0   1     1311.32     1333.20     12.00 o 
  10   0   1       92.97       84.96      8.84 o 
  11   0   1      123.35      121.01      7.14 o 
  12   0   1      851.94      903.50     36.80 o 
 -12   1   1      137.74      132.37     34.60 o 
 -11   1   1     2039.03     2033.29     36.25 o 
 -10   1   1      701.68      647.24      4.73 o 
  -9   1   1     1035.20      970.30     22.45 o 
  -8   1   1      547.12      616.92     11.94 o 
  -7   1   1      377.23      381.55      4.44 o 
  -6   1   1      543.55      532.59     10.66 o 
  -5   1   1      291.09      322.59      4.46 o 
  -4   1   1     7066.62     7288.28     83.91 o 
  -3   1   1     8047.51     7949.26     45.43 o 
  -2   1   1     6317.04     6325.66     42.73 o 
  -1   1   1     5585.04     5762.94     96.00 o 
   0   1   1   131326.63   120587.34    813.47 o 
   1   1   1     5166.85     5122.10     92.27 o 
   2   1   1    96340.20    87149.97    265.28 o 
   3   1   1     1315.96     1221.52      6.99 o 
   4   1   1     1489.87     1546.09     24.99 o 
   5   1   1    12768.99    13180.73    115.34 o 
   6   1   1     1495.39     1523.50     11.26 o 
   7   1   1       12.83       12.16     20.32 o 
   8   1   1       66.53       65.17      9.92 o 
   9   1   1      119.13      138.12      7.62 o 
  10   1   1      361.04      333.58      9.62 o 
  11   1   1      978.14      899.33     22.47 o 
  12   1   1      361.13      364.15     35.70 o 
 -12   2   1      594.78      610.21     35.15 o 
 -11   2   1        3.65       11.22      4.98 o 
 -10   2   1     1120.26     1105.57     10.99 o 
  -9   2   1     1753.00     1779.80      8.51 o 
  -8   2   1      413.49      425.43      8.99 o 
  -7   2   1      499.95      497.18     13.59 o 
  -6   2   1     1240.95     1340.71     11.91 o 
  -5   2   1     4094.83     3855.36     31.31 o 
  -4   2   1     3344.56     3197.68     20.29 o 
  -3   2   1      905.35      879.03      7.93 o 
  -2   2   1     4504.30     4424.27     20.30 o 
  -1   2   1     4023.74     4144.99     15.10 o 
   0   2   1       43.79       42.84      5.44 o 
   1   2   1     2741.74     2749.79      9.32 o 
   2   2   1    21071.48    21657.55    127.15 o 
   3   2   1     3016.49     3237.02     61.24 o 
   4   2   1     8088.00     8073.13     27.19 o 
   5   2   1     4232.79     4114.50     66.46 o 
   7   2   1      261.80      265.44     11.81 o 
   8   2   1     3042.53     2956.43     64.54 o 
   9   2   1      779.43      726.16     10.34 o 
  10   2   1       90.13       95.74      7.87 o 
  11   2   1      196.71      191.94      8.44 o 
  12   2   1      628.12      658.54     38.45 o 
 -13   3   1       44.82       54.37     35.70 o 
 -12   3   1      205.38      158.10     16.33 o 
 -11   3   1      294.24      266.70     19.86 o 
 -10   3   1     1966.06     1875.45     44.79 o 
  -9   3   1      567.68      555.76     12.72 o 
  -8   3   1      898.45      835.96     16.73 o 
  -7   3   1     5854.14     5778.53     86.01 o 
  -6   3   1     2994.10     3048.80     20.44 o 
  -5   3   1    11134.36    11875.61     96.03 o 
  -4   3   1     7828.42     7673.15     26.48 o 
  -3   3   1    10404.96    11017.62    129.42 o 
  -2   3   1    23341.41    24099.22    216.40 o 
  -1   3   1     9028.83     9007.42     32.68 o 
   0   3   1     3631.98     3789.80     12.04 o 
   1   3   1     2614.17     2537.16     26.09 o 
   2   3   1      342.42      390.27     10.98 o 
   3   3   1       20.92        7.56      8.34 o 
   4   3   1     3810.90     3837.78     27.74 o 
   5   3   1      278.95      251.11     19.22 o 
   6   3   1     2202.65     2121.91     52.18 o 
   7   3   1     3733.39     3766.70     21.42 o 
   8   3   1       73.34       84.61     12.61 o 
   9   3   1     1427.90     1406.65     67.56 o 
  10   3   1     1439.90     1346.58     37.84 o 
  11   3   1       11.76       37.25     10.71 o 
  12   3   1      167.69      221.89     37.35 o 
 -13   4   1        0.20      -19.77     36.25 o 
 -12   4   1       55.77       45.00      6.98 o 
 -11   4   1      477.45      487.02     27.61 o 
 -10   4   1      203.17      207.30     12.61 o 
  -9   4   1     2055.20     1987.56     43.09 o 
  -8   4   1     7114.46     7137.10     38.29 o 
  -7   4   1      644.35      658.55     11.02 o 
  -6   4   1     3083.93     2931.06     20.69 o 
  -5   4   1    16289.42    16672.81     85.06 o 
  -4   4   1    14143.26    15040.75    107.26 o 
  -3   4   1    31565.81    31781.20    173.51 o 
  -2   4   1     1337.15     1221.99     27.74 o 
  -1   4   1     7351.87     7932.71     17.87 o 
   0   4   1       34.96       -0.26     13.73 o 
   1   4   1    12061.08    11997.76    106.55 o 
   2   4   1     3090.93     3289.54     18.67 o 
   3   4   1     2479.27     2719.44     51.35 o 
   4   4   1       44.35       29.30     12.82 o 
   5   4   1     2387.55     2311.93     43.66 o 
   6   4   1     2976.55     2991.32    129.62 o 
   7   4   1      978.72      949.41     13.46 o 
   8   4   1     4371.87     4346.70     26.91 o 
   9   4   1     1999.58     1910.91     67.01 o 
  10   4   1      458.44      434.24     23.38 o 
  11   4   1      998.36      970.38     43.08 o 
 -13   5   1      245.07      263.64     39.00 o 
 -12   5   1        8.40       18.81      9.35 o 
 -11   5   1      712.24      701.40     33.01 o 
 -10   5   1     1388.50     1313.33     49.84 o 
  -9   5   1       21.99        8.49      9.71 o 
  -8   5   1     2859.75     2844.95     29.13 o 
  -7   5   1     5160.99     5088.54     13.14 o 
  -6   5   1      284.96      280.39     11.20 o 
  -5   5   1     2154.08     1988.54     15.34 o 
  -4   5   1    18598.87    18643.44    110.95 o 
  -3   5   1      105.52       83.54     10.10 o 
  -2   5   1      295.61      388.47     10.87 o 
  -1   5   1     7453.60     7474.06     72.50 o 
   0   5   1     4998.79     5152.63     67.83 o 
   1   5   1      244.11      249.79     11.65 o 
   2   5   1     1267.11     1269.30     13.20 o 
   3   5   1     7573.96     7890.57     74.97 o 
   4   5   1       93.51       83.24     11.84 o 
   5   5   1        0.05        8.24     16.48 o 
   6   5   1     3025.85     2928.88     57.95 o 
   7   5   1     2234.77     2302.69     17.58 o 
   8   5   1       97.25       86.14     15.56 o 
   9   5   1      900.30      830.91     38.45 o 
  10   5   1      513.04      432.34     70.03 o 
  11   5   1       30.48        8.87     48.61 o 
 -13   6   1     1529.03     1546.36     39.82 o 
 -12   6   1      561.27      558.64     16.30 o 
 -11   6   1       64.72       67.19     11.89 o 
 -10   6   1     1415.16     1364.82     22.99 o 
  -9   6   1     1979.46     1915.60     32.90 o 
  -8   6   1       85.97      102.19      9.88 o 
  -7   6   1      771.72      772.55     11.07 o 
  -6   6   1     1258.92     1266.10     14.13 o 
  -5   6   1     3143.69     3212.79     32.30 o 
  -4   6   1      478.12      526.29     10.98 o 
  -3   6   1       33.29       28.01     12.04 o 
  -2   6   1     4915.64     5040.73     47.78 o 
  -1   6   1     4064.24     4197.48     64.54 o 
   0   6   1     1216.51     1152.65     14.37 o 
   1   6   1     7674.62     7795.04     39.00 o 
   2   6   1     2196.25     2194.26     15.92 o 
   3   6   1     1557.28     1608.51     15.53 o 
   4   6   1     3750.06     3748.03     46.14 o 
   5   6   1     1531.62     1505.38     16.75 o 
   6   6   1      132.12      157.53     16.84 o 
   7   6   1      216.33      238.87     13.39 o 
   8   6   1      340.00      339.78     20.05 o 
   9   6   1       16.13       18.90     15.38 o 
  10   6   1       18.11       34.70     16.26 o 
 -13   7   1       68.62       83.48     37.90 o 
 -12   7   1      748.95      664.66     36.10 o 
 -11   7   1     2369.83     2246.93     68.87 o 
 -10   7   1       54.84       61.60     10.68 o 
  -9   7   1     1576.83     1644.25     14.28 o 
  -8   7   1     2382.29     2373.62     14.81 o 
  -7   7   1      374.11      348.91     11.65 o 
  -6   7   1      270.27      287.46     11.59 o 
  -5   7   1      192.16      200.36     10.99 o 
  -4   7   1      382.24      331.82     13.39 o 
  -3   7   1       32.48       17.85     22.24 o 
  -2   7   1     1471.64     1379.98     15.92 o 
  -1   7   1      581.12      530.97     18.95 o 
   0   7   1    10282.81    10317.34     74.97 o 
   1   7   1      748.85      709.34     15.73 o 
   2   7   1     4659.57     4510.96     96.94 o 
   3   7   1     3244.03     3100.25     20.00 o 
   4   7   1      823.25      808.13     19.50 o 
   5   7   1     1059.35     1036.49     17.09 o 
   6   7   1      533.24      543.79     29.38 o 
   7   7   1       19.51       35.68     18.85 o 
   8   7   1      513.78      538.37     30.76 o 
   9   7   1       46.87       54.05     15.15 o 
  10   7   1        1.20       -9.29     28.01 o 
 -12   8   1      824.67      810.08     50.26 o 
 -11   8   1       33.27       27.32     15.05 o 
 -10   8   1      606.10      610.08     17.13 o 
  -9   8   1      491.97      502.07     14.45 o 
  -8   8   1      169.72      171.09     22.72 o 
  -7   8   1      215.82      224.97     14.19 o 
  -6   8   1      846.72      800.25     15.80 o 
  -5   8   1      169.88      200.67     12.68 o 
  -4   8   1       95.41      113.06     28.01 o 
  -3   8   1     1167.70     1136.16     36.25 o 
  -2   8   1     2322.54     2387.31     19.61 o 
  -1   8   1     4688.51     4590.67    112.59 o 
   0   8   1       79.43       70.12     16.11 o 
   1   8   1     3475.34     3334.01     26.84 o 
   2   8   1     1811.14     1811.23     20.00 o 
   3   8   1      400.91      417.63     17.67 o 
   4   8   1     1988.86     1963.43     23.34 o 
   5   8   1     1153.11     1141.47     18.83 o 
   6   8   1      114.85      143.36     17.09 o 
   7   8   1     1130.07     1101.19     34.05 o 
   8   8   1      168.57      188.76     21.57 o 
   9   8   1       26.94       43.66     20.05 o 
 -12   9   1      122.16      157.95     26.61 o 
 -11   9   1      155.95      177.54     13.72 o 
 -10   9   1      512.94      485.27     19.00 o 
  -9   9   1       63.42       47.11     13.97 o 
  -8   9   1     2460.88     2460.27     18.12 o 
  -7   9   1     2959.29     2908.66     23.27 o 
  -6   9   1      157.45      155.87     14.69 o 
  -5   9   1     2960.34     2974.17     26.67 o 
  -4   9   1     2737.30     2665.77     60.97 o 
  -3   9   1       59.66       76.56     18.25 o 
  -2   9   1     1443.86     1370.63     72.50 o 
  -1   9   1     1786.62     1679.86     34.05 o 
   0   9   1      167.79      141.79     19.22 o 
   1   9   1      346.58      360.30     19.61 o 
   2   9   1     1291.41     1249.26     20.78 o 
   3   9   1      107.44      113.64     45.04 o 
   4   9   1      158.78      159.83     26.91 o 
   5   9   1      321.93      281.76     27.46 o 
   6   9   1      357.77      371.81     45.59 o 
   7   9   1      364.30      355.98     19.81 o 
   8   9   1        0.30       -6.03     26.91 o 
 -12  10   1        0.58       -9.60     17.54 o 
 -11  10   1       76.27       51.63     34.60 o 
 -10  10   1        5.47      -15.81     15.12 o 
  -9  10   1      163.26      161.31     15.57 o 
  -8  10   1      156.52      172.98     40.92 o 
  -7  10   1      148.25      165.05     19.37 o 
  -6  10   1     3105.24     3128.05     32.68 o 
  -5  10   1      942.90      979.85     29.66 o 
  -4  10   1      733.61      756.31     20.97 o 
  -3  10   1     4407.04     4423.60     39.55 o 
  -2  10   1     1210.04     1144.82     23.62 o 
  -1  10   1     1074.51     1101.16     28.84 o 
   0  10   1     3377.04     3259.42     26.60 o 
   1  10   1      122.92      115.47     26.22 o 
   2  10   1      344.17      340.53     21.55 o 
   3  10   1      283.54      288.07     21.16 o 
   4  10   1      179.37      154.05     20.58 o 
   5  10   1      479.39      458.40     24.99 o 
   6  10   1      804.51      799.74     22.72 o 
   7  10   1       12.25        8.43     20.39 o 
 -11  11   1      199.43      199.40     31.86 o 
 -10  11   1        2.24       28.79     20.72 o 
  -9  11   1        1.50      -28.01     32.95 o 
  -8  11   1      210.31      261.44     31.86 o 
  -7  11   1      699.20      716.76     64.26 o 
  -6  11   1      181.56      180.81     21.36 o 
  -5  11   1     1339.21     1298.28     24.27 o 
  -4  11   1     2731.24     2641.91     77.44 o 
  -2  11   1     1229.67     1288.34     54.65 o 
  -1  11   1     2507.05     2138.75     37.35 o 
   0  11   1      181.30      126.70     23.30 o 
   1  11   1      522.67      580.79     70.58 o 
   2  11   1      389.87      414.47     33.23 o 
   3  11   1      185.39      215.02     31.31 o 
   4  11   1       24.70       59.17     24.99 o 
   5  11   1        3.55       14.46     22.52 o 
   6  11   1      720.57      728.81     31.58 o 
 -10  12   1      371.60      410.10     24.67 o 
  -9  12   1      570.87      553.96     70.58 o 
  -8  12   1       40.93       67.93     23.60 o 
  -7  12   1     1047.29     1085.27     25.62 o 
  -6  12   1      922.53      879.89     25.24 o 
  -5  12   1       22.36        7.14     32.95 o 
  -3  12   1      861.92      895.81     36.80 o 
  -2  12   1      645.70      650.85     38.45 o 
  -1  12   1        4.44        9.02     29.11 o 
   0  12   1      719.88      713.36     38.45 o 
   1  12   1     1339.03     1343.16     27.57 o 
   2  12   1      143.43      125.85     25.24 o 
   3  12   1      459.70      478.10     28.01 o 
   4  12   1     1309.98     1305.66     75.80 o 
   5  12   1      302.98      326.95     25.24 o 
  -9  13   1      608.28      627.78     40.64 o 
  -8  13   1     1221.45     1339.05     42.29 o 
  -7  13   1       83.52       51.63     37.90 o 
  -6  13   1     1022.64      995.23     39.55 o 
  -4  13   1        0.90       28.01     36.25 o 
  -2  13   1       21.10       17.58     36.80 o 
  -1  13   1       43.87       45.40     48.33 o 
   0  13   1      694.93      677.67     29.38 o 
   1  13   1       56.82       29.48     26.60 o 
   2  13   1      248.82      229.89     30.21 o 
   3  13   1      840.93      821.73     47.23 o 
   4  13   1        0.27        2.43     27.15 o 
  -8  14   1       40.14       22.52     41.74 o 
  -7  14   1      552.62      587.14     43.94 o 
  -6  14   1      101.05      178.53     49.98 o 
  -5  14   1       10.46       95.02     39.00 o 
  -2  14   1      141.77      150.49     40.09 o 
   0  14   1      129.22       91.90     29.30 o 
   1  14   1      292.88      263.96     37.24 o 
   2  14   1      193.09      182.20     29.13 o 
  -6  15   1        2.45      -45.04     42.84 o 
  -3  15   1       14.70       29.66     43.94 o 
  -2  15   1      218.12      193.88     43.39 o 
  -1  15   1     1071.45     1041.91     48.33 o 
   0  15   1        0.17      -12.60     33.78 o 
   4 -16   2        0.38      -46.14     44.49 o 
   2 -15   2        6.46      -17.03     40.09 o 
   3 -15   2      566.70      497.06     43.94 o 
   6 -15   2      217.93      191.14     40.64 o 
   7 -15   2      335.68      379.31     62.34 o 
  -4 -14   2       58.71       51.08     37.90 o 
  -3 -14   2        3.20       26.36     37.90 o 
  -2 -14   2      492.09      429.51     41.19 o 
  -1 -14   2      101.97       70.30     37.90 o 
   0 -14   2       40.60       34.05     40.64 o 
   2 -14   2      286.46      345.47     40.64 o 
   5 -14   2      949.52      957.88     42.29 o 
   6 -14   2       36.45       47.23     35.70 o 
   7 -14   2      550.41      647.56     37.90 o 
   8 -14   2      295.11      341.08     36.25 o 
  -5 -13   2       28.68       45.13     29.92 o 
  -4 -13   2        6.98       25.81     32.95 o 
  -3 -13   2       26.32       25.27     32.95 o 
  -1 -13   2       16.16       66.46     37.35 o 
   0 -13   2     2124.87     2098.10     41.19 o 
   1 -13   2     1315.23     1280.28     41.19 o 
   3 -13   2     1503.96     1527.18     78.54 o 
   6 -13   2     1758.46     1876.60     23.53 o 
   7 -13   2       19.21       81.68     83.21 o 
   8 -13   2      827.11      820.61     26.38 o 
   9 -13   2      102.52      100.63     43.66 o 
  10 -13   2       26.40       47.60     19.98 o 
  -6 -12   2      271.89      276.46     22.52 o 
  -5 -12   2       51.31       73.54     21.74 o 
  -4 -12   2       32.42       17.94     26.09 o 
  -3 -12   2      224.29      243.39     22.87 o 
   0 -12   2      573.63      597.03     35.15 o 
   1 -12   2     1108.70      988.64     34.60 o 
   2 -12   2     1642.45     1668.05     37.35 o 
   3 -12   2       71.80      113.69     31.86 o 
   4 -12   2     4900.24     4903.63     46.69 o 
   5 -12   2     1123.59     1114.41     36.80 o 
   6 -12   2       63.79       69.45     22.10 o 
   7 -12   2     1768.39     1750.43     34.60 o 
   8 -12   2      651.30      653.60     32.41 o 
   9 -12   2        3.21       21.97     30.76 o 
  10 -12   2      347.80      402.59     33.50 o 
  -7 -11   2      501.35      547.60     20.20 o 
  -6 -11   2      155.80      181.42     20.78 o 
  -5 -11   2      545.20      523.62     21.35 o 
  -4 -11   2     2520.71     2599.22     79.64 o 
  -3 -11   2      152.59      144.30     21.42 o 
  -2 -11   2      615.67      655.17     53.28 o 
  -1 -11   2     7895.90     7967.76     95.29 o 
   1 -11   2     1521.70     1543.48     24.25 o 
   2 -11   2      616.57      638.22     32.41 o 
   3 -11   2      250.70      268.92     50.26 o 
   5 -11   2      546.85      559.68     32.41 o 
   6 -11   2       83.83      132.90     19.11 o 
   7 -11   2      534.92      594.76     21.34 o 
   8 -11   2       27.58      -26.49     17.00 o 
   9 -11   2      620.83      629.38     17.97 o 
  10 -11   2     1077.09     1075.28     19.32 o 
  11 -11   2       41.38       56.31     17.29 o 
  -8 -10   2      156.21      158.97     16.89 o 
  -7 -10   2       38.84       45.30     24.72 o 
  -6 -10   2      833.66      882.14     46.69 o 
  -5 -10   2     2238.47     2222.76     44.76 o 
  -4 -10   2      400.64      415.78     26.91 o 
  -2 -10   2     2837.11     2685.79     33.50 o 
  -1 -10   2     1146.06     1112.76     29.93 o 
   0 -10   2     7549.38     7325.89     57.12 o 
   1 -10   2     1061.10     1024.05     20.93 o 
   2 -10   2      995.75      992.28     27.19 o 
   3 -10   2      725.26      752.06     20.32 o 
   4 -10   2      120.63      134.36     18.98 o 
   6 -10   2      310.33      338.39     18.99 o 
   7 -10   2       41.39       34.01     15.51 o 
   8 -10   2     2543.44     2557.20     42.70 o 
   9 -10   2     1730.70     1737.77     46.41 o 
  10 -10   2      406.55      428.47     45.59 o 
  11 -10   2     1931.27     1871.57     55.08 o 
  -9  -9   2      141.82      123.36     14.56 o 
  -8  -9   2      131.61      126.23     15.13 o 
  -7  -9   2      729.82      683.25     19.22 o 
  -6  -9   2      152.35      207.71     15.92 o 
  -5  -9   2     1108.22     1155.29     18.44 o 
  -4  -9   2     1241.20     1243.09     18.83 o 
  -3  -9   2      388.11      371.08     18.40 o 
  -2  -9   2     2939.26     2936.25     31.86 o 
  -1  -9   2     6251.90     6171.43    116.71 o 
   0  -9   2     1037.31      990.31     18.42 o 
   1  -9   2      931.34      967.15     28.84 o 
   2  -9   2     2002.27     2012.25     63.71 o 
   3  -9   2     1475.22     1456.60     24.85 o 
   4  -9   2       43.09       67.91     17.25 o 
   5  -9   2      474.01      453.83     14.12 o 
   6  -9   2     1808.45     1661.87     34.08 o 
   7  -9   2      128.34      149.47     14.36 o 
   8  -9   2       65.85       71.99     17.08 o 
   9  -9   2     1314.97     1339.18     55.20 o 
  10  -9   2      829.01      816.47     26.09 o 
  11  -9   2       11.94        1.16     16.72 o 
  12  -9   2      517.47      509.67     15.24 o 
 -10  -8   2      673.54      720.47     16.57 o 
  -9  -8   2      990.64      896.23     36.80 o 
  -8  -8   2        0.85        5.33     26.91 o 
  -7  -8   2     1454.39     1451.51     53.00 o 
  -6  -8   2      707.16      673.11     37.07 o 
  -5  -8   2      458.22      449.28     15.34 o 
  -4  -8   2     2495.01     2530.45     18.63 o 
  -3  -8   2        6.33        4.67     29.93 o 
  -2  -8   2       11.64       20.60     14.74 o 
  -1  -8   2        0.37      -10.71     14.37 o 
   0  -8   2        3.05        7.11     21.97 o 
   1  -8   2     3904.68     3737.84     20.36 o 
   2  -8   2     3296.50     3233.85     53.28 o 
   3  -8   2      383.42      396.59     21.42 o 
   4  -8   2    11511.12    11617.53    158.18 o 
   5  -8   2     2055.37     1953.64     14.59 o 
   6  -8   2     3239.29     3399.20     27.82 o 
   7  -8   2     6500.16     6365.36     63.13 o 
   8  -8   2     1620.44     1659.51     15.46 o 
   9  -8   2       71.03       52.04     19.77 o 
  10  -8   2     1139.02     1146.75     18.92 o 
  11  -8   2      262.13      262.03     13.68 o 
  12  -8   2       32.16       57.85     17.88 o 
 -10  -7   2      310.16      281.36     10.85 o 
  -9  -7   2      954.67      879.89     26.36 o 
  -8  -7   2     3429.23     3234.00     60.42 o 
  -7  -7   2      291.71      287.39     15.67 o 
  -6  -7   2      830.00      755.29     47.78 o 
  -5  -7   2     3011.76     3014.24     25.27 o 
  -4  -7   2      331.99      318.57     15.10 o 
  -3  -7   2     1591.98     1608.01     24.72 o 
  -2  -7   2      897.33      886.33     34.88 o 
  -1  -7   2     1717.17     1808.51     28.29 o 
   0  -7   2     3013.77     2966.08     80.19 o 
   1  -7   2       58.54       72.44     31.31 o 
   2  -7   2     8866.53     8823.40     98.31 o 
   3  -7   2    21692.29    21949.47    300.16 o 
   4  -7   2      346.18      368.24     14.17 o 
   5  -7   2     9187.95     8975.18    166.61 o 
   6  -7   2     8216.05     8324.31     20.71 o 
   7  -7   2      157.89      146.37     11.83 o 
   8  -7   2     3620.20     3673.57     19.67 o 
   9  -7   2     2844.07     2869.99     36.07 o 
  10  -7   2       73.15       68.66     13.78 o 
  11  -7   2      326.97      336.14     20.87 o 
  12  -7   2      112.78       86.23     19.22 o 
 -11  -6   2      147.08      213.66     41.19 o 
 -10  -6   2     1617.96     1441.79    162.58 o 
  -9  -6   2      204.89      207.47     16.86 o 
  -8  -6   2     1349.68     1233.31     20.87 o 
  -7  -6   2     1561.91     1508.20     34.88 o 
  -6  -6   2      859.81      824.12     25.81 o 
  -5  -6   2      206.95      183.81     13.80 o 
  -4  -6   2     3949.15     4074.74     66.73 o 
  -3  -6   2     3110.28     3179.47     28.01 o 
  -2  -6   2     4004.21     3912.26     16.31 o 
  -1  -6   2      939.94      926.91     47.51 o 
   0  -6   2     3990.27     4113.06     98.86 o 
   1  -6   2     3647.85     3637.77     60.97 o 
   2  -6   2      332.61      445.79     18.40 o 
   3  -6   2     5566.21     5916.68     55.20 o 
   4  -6   2     4525.92     4409.72     18.53 o 
   5  -6   2      945.11      970.60     10.65 o 
   6  -6   2      802.64      754.79     10.98 o 
   7  -6   2     6493.57     6431.18    108.98 o 
   8  -6   2     1376.61     1412.31     12.87 o 
   9  -6   2      137.21      131.99      9.97 o 
  10  -6   2     1132.07     1099.12     55.20 o 
  11  -6   2     1496.97     1427.77     18.67 o 
  12  -6   2       56.03      107.50     24.44 o 
  13  -6   2       15.06       25.81     33.50 o 
 -11  -5   2       29.48       97.22     37.35 o 
 -10  -5   2      407.25      362.33     50.80 o 
  -9  -5   2      339.44      336.52     16.09 o 
  -8  -5   2     1800.63     1748.01     60.14 o 
  -7  -5   2     1140.67     1156.92     29.66 o 
  -6  -5   2      922.33      924.88     14.55 o 
  -5  -5   2     2666.88     2664.87     45.31 o 
  -4  -5   2     7495.20     7854.14     44.76 o 
  -3  -5   2      540.05      506.34     12.61 o 
  -2  -5   2     7857.65     7886.11     70.85 o 
  -1  -5   2    10517.00    10286.21     93.37 o 
   0  -5   2     1015.86     1024.09     15.38 o 
   1  -5   2     4248.71     4325.33    102.16 o 
   2  -5   2    13574.99    14144.45     68.11 o 
   3  -5   2     1607.70     1711.94     15.51 o 
   4  -5   2     1337.14     1386.14     20.42 o 
   5  -5   2      453.12      451.16      8.77 o 
   6  -5   2      815.07      895.47     14.81 o 
   7  -5   2      203.91      177.80     10.78 o 
   8  -5   2       92.12       96.82      9.45 o 
   9  -5   2      974.07      990.25     14.64 o 
  10  -5   2     2376.50     2372.10     21.73 o 
  11  -5   2      262.11      271.91     17.85 o 
  12  -5   2      551.48      553.98     11.61 o 
  13  -5   2      567.51      583.30     36.25 o 
 -12  -4   2      113.56      140.61     41.74 o 
 -11  -4   2      771.02      841.99     37.90 o 
 -10  -4   2       18.10        2.03     19.72 o 
  -9  -4   2        9.45       -1.72     30.48 o 
  -8  -4   2       93.94      118.07     14.50 o 
  -7  -4   2       51.01       62.53     17.58 o 
  -6  -4   2     3902.44     3962.12     63.99 o 
  -5  -4   2     6505.47     6340.60     54.65 o 
  -4  -4   2        5.52       10.69      7.57 o 
  -3  -4   2    17474.66    17139.88    179.60 o 
  -2  -4   2    11873.50    11483.57     18.25 o 
  -1  -4   2     1547.94     1575.24     31.86 o 
   0  -4   2    42842.53    42324.15    104.08 o 
   1  -4   2     3808.81     3725.78     13.39 o 
   2  -4   2     2225.02     2070.41     12.04 o 
   3  -4   2    20925.19    21805.04    105.67 o 
   4  -4   2      857.14      816.36     15.71 o 
   5  -4   2      378.13      383.61      6.79 o 
   6  -4   2       86.34      116.76      7.68 o 
   7  -4   2       92.46       86.49     13.24 o 
   8  -4   2      498.24      486.91     10.64 o 
   9  -4   2      236.70      237.29     14.62 o 
  10  -4   2     1016.89     1029.83     18.12 o 
  11  -4   2     1134.18     1162.20     19.22 o 
  12  -4   2      295.34      284.19     14.68 o 
  13  -4   2      337.26      358.66     35.70 o 
 -12  -3   2      611.49      609.66     41.19 o 
 -11  -3   2      644.99      706.87     36.80 o 
 -10  -3   2       71.80       57.81     11.04 o 
  -9  -3   2     1467.38     1406.45     22.17 o 
  -8  -3   2     2019.07     1920.21     10.32 o 
  -7  -3   2     2282.80     2251.23     30.40 o 
  -6  -3   2      350.39      361.15     11.26 o 
  -5  -3   2      732.60      608.01     12.08 o 
  -4  -3   2     4435.18     4141.56     24.72 o 
  -3  -3   2     5863.38     5933.16    106.00 o 
  -2  -3   2     5156.29     5104.12     17.03 o 
  -1  -3   2    11783.40    11949.40     32.95 o 
   0  -3   2      595.12      617.24     10.16 o 
   1  -3   2      784.31      810.75      8.54 o 
   2  -3   2     5088.63     5069.84     24.39 o 
   3  -3   2     2161.61     2116.32      7.53 o 
   4  -3   2     4033.13     4175.73     23.34 o 
   5  -3   2     4149.11     4108.57      9.92 o 
   6  -3   2        8.91        6.63      9.21 o 
   7  -3   2        0.18       12.17      8.46 o 
   8  -3   2     1500.10     1509.75     18.36 o 
   9  -3   2      783.38      847.13     33.23 o 
  10  -3   2       61.24       54.11      8.74 o 
  11  -3   2       83.15       84.42     14.01 o 
  12  -3   2      594.06      606.12      9.96 o 
  13  -3   2      164.13      149.39     34.60 o 
 -12  -2   2      283.69      337.78     38.45 o 
 -11  -2   2       97.11       51.63     70.85 o 
 -10  -2   2     1579.88     1616.97     35.70 o 
  -9  -2   2      277.91      282.60      2.72 o 
  -8  -2   2      957.10      995.66      5.46 o 
  -7  -2   2     4775.74     4857.50     68.38 o 
  -6  -2   2      470.74      438.07      5.28 o 
  -5  -2   2     3620.48     3699.87     11.43 o 
  -4  -2   2     9709.99    10118.70     12.93 o 
  -3  -2   2     4141.74     4161.39     37.35 o 
  -2  -2   2     9657.55     9883.63     90.90 o 
  -1  -2   2     2119.24     2071.44     37.07 o 
   0  -2   2       75.09       63.10      4.84 o 
   1  -2   2     1447.61     1460.48      8.24 o 
   2  -2   2      512.13      473.15      4.75 o 
   3  -2   2     2502.06     2571.98     11.10 o 
   4  -2   2     1412.83     1270.74     11.64 o 
   5  -2   2       32.00       28.07      6.61 o 
   6  -2   2     1705.63     1696.39     16.52 o 
   7  -2   2     3849.26     3617.21     87.88 o 
   8  -2   2      547.66      561.89      8.84 o 
   9  -2   2      536.11      521.30     13.35 o 
  10  -2   2     2490.38     2426.03     55.40 o 
  11  -2   2      326.17      314.75     18.42 o 
  12  -2   2      230.62      213.05     10.99 o 
  13  -2   2      317.97      313.07     34.60 o 
 -13  -1   2       62.07       42.84     39.55 o 
 -11  -1   2     1444.31     1596.65     37.90 o 
 -10  -1   2      188.15      194.43     29.66 o 
  -9  -1   2     2342.45     2321.10     32.95 o 
  -8  -1   2     5563.92     5485.83     36.25 o 
  -7  -1   2     1784.65     1806.93     19.66 o 
  -6  -1   2     8839.58     9371.07    160.37 o 
  -5  -1   2    11487.19    11232.02    170.11 o 
  -4  -1   2       86.43       67.71      3.20 o 
  -3  -1   2       50.99       55.85      7.14 o 
  -2  -1   2      552.51      625.46      4.76 o 
  -1  -1   2     1353.42     1373.92     27.19 o 
   0  -1   2       11.60       36.08      3.11 o 
   1  -1   2     1376.67     1383.49     18.06 o 
   2  -1   2     5115.18     5208.06     36.99 o 
   3  -1   2       19.54       29.41      5.12 o 
   4  -1   2     6060.95     6159.14     62.61 o 
   5  -1   2    19453.71    20648.16    460.54 o 
   6  -1   2    16016.72    16387.54    235.57 o 
   7  -1   2        5.01       19.17      7.10 o 
   8  -1   2     8312.83     8220.93     61.52 o 
   9  -1   2     3089.68     3075.78     25.63 o 
  10  -1   2      986.33     1000.79     24.84 o 
  11  -1   2     2227.99     2017.16     80.19 o 
  12  -1   2      221.02      216.34     20.21 o 
 -13   0   2      113.30      167.52     39.00 o 
 -11   0   2      274.76      223.54     34.05 o 
 -10   0   2     1977.04     1995.40     34.05 o 
  -9   0   2      261.81      229.58     25.81 o 
  -8   0   2       67.60       78.54     22.52 o 
  -7   0   2     3672.52     3894.13     28.56 o 
  -6   0   2     2729.65     2668.77     22.52 o 
  -5   0   2     5022.15     5107.15     17.09 o 
  -4   0   2     7161.69     6895.19     16.70 o 
  -3   0   2     4875.02     4850.40     66.18 o 
  -2   0   2     3542.68     3532.02    100.81 o 
  -1   0   2    18794.90    17592.67    101.87 o 
   0   0   2      180.90      203.79      3.50 o 
   1   0   2     3876.02     3659.05     18.12 o 
   2   0   2     1614.05     1610.38     10.98 o 
   3   0   2    14088.97    14812.29    182.62 o 
   4   0   2     5884.04     5990.17     62.34 o 
   5   0   2       13.05       15.38     10.97 o 
   6   0   2      735.58      667.91      7.36 o 
   7   0   2     3856.53     3913.88     66.15 o 
   8   0   2      347.78      350.13      8.45 o 
   9   0   2     3585.37     3501.35     52.41 o 
  10   0   2     1395.72     1351.88     33.61 o 
  11   0   2        2.25       -6.78     14.16 o 
  12   0   2      159.23      141.07     11.22 o 
 -11   1   2      109.93      105.45     31.86 o 
 -10   1   2      987.50     1036.42     30.76 o 
  -9   1   2     1479.21     1580.72     53.83 o 
  -8   1   2       84.03       51.63     22.52 o 
  -7   1   2        1.65        4.46      6.04 o 
  -6   1   2       37.25       39.57      3.63 o 
  -5   1   2    12383.30    12567.65    113.87 o 
  -4   1   2      300.93      296.36     21.80 o 
  -3   1   2     1738.50     1864.58      4.37 o 
  -2   1   2    10794.99    10915.71    103.06 o 
  -1   1   2    13656.35    13285.15    115.11 o 
   0   1   2       19.72        5.22      6.87 o 
   1   1   2     9338.37     9330.13     39.55 o 
   2   1   2     1498.58     1656.86      8.73 o 
   3   1   2      841.21      874.48     17.85 o 
   4   1   2    12889.69    13074.71     27.46 o 
   5   1   2       24.62       19.77     10.44 o 
   6   1   2       78.84       74.38     10.44 o 
   7   1   2      546.31      579.98     21.97 o 
   8   1   2      112.86       98.31      8.30 o 
   9   1   2      526.31      516.13      9.43 o 
  10   1   2      264.78      250.91      9.19 o 
  11   1   2       19.21       21.08     14.45 o 
  12   1   2      348.09      374.58     34.60 o 
 -12   2   2      140.59      215.30     34.05 o 
 -11   2   2     2230.24     2273.86     39.00 o 
 -10   2   2     1380.85     1330.26     31.86 o 
  -9   2   2     1126.01     1101.26      6.41 o 
  -8   2   2      940.39      945.70     24.49 o 
  -7   2   2      829.35      827.51     11.63 o 
  -6   2   2       38.89       30.28      4.54 o 
  -5   2   2      189.06      196.43      4.98 o 
  -4   2   2     7271.01     7269.00     58.46 o 
  -3   2   2     1883.57     1770.25     17.67 o 
  -2   2   2    89826.69    81201.48     88.91 o 
  -1   2   2    11561.86    11355.09     82.11 o 
   0   2   2    19211.24    18729.39     34.88 o 
   1   2   2    43386.58    41409.53    219.70 o 
   2   2   2    13658.30    13675.53    134.29 o 
   3   2   2    27708.15    28024.52    182.07 o 
   4   2   2     1232.11     1415.18     10.10 o 
   5   2   2     4095.45     4219.21    101.34 o 
   6   2   2     1022.07      957.33     14.83 o 
   7   2   2      543.75      550.53     12.39 o 
   8   2   2       61.94       29.64     12.29 o 
   9   2   2      121.96      135.25     11.68 o 
  10   2   2        7.24       16.15      9.35 o 
  11   2   2      234.27      211.87     11.93 o 
  12   2   2       29.41       71.95     36.25 o 
 -13   3   2      620.55      678.31     39.00 o 
 -12   3   2      428.66      456.97     34.60 o 
 -11   3   2       26.56       31.88      3.85 o 
 -10   3   2     1121.50     1118.58     23.14 o 
  -9   3   2     1859.72     1846.45      9.34 o 
  -8   3   2       10.80       10.55      5.98 o 
  -7   3   2      140.78      141.66      6.81 o 
  -6   3   2     1731.72     1887.08     30.63 o 
  -5   3   2     2607.23     2553.78     18.30 o 
  -4   3   2     2009.81     2184.36     13.79 o 
  -3   3   2       33.42       50.05      7.26 o 
  -2   3   2    40859.95    40368.08    341.90 o 
  -1   3   2      429.47      379.00     14.28 o 
   0   3   2     1437.47     1462.53     20.32 o 
   1   3   2      187.42      136.50      9.51 o 
   2   3   2    12886.17    13039.44    118.64 o 
   3   3   2      785.65      788.23     10.49 o 
   4   3   2    17104.00    17846.62     40.64 o 
   5   3   2     1593.11     1584.07     22.79 o 
   6   3   2       19.50       13.04     10.29 o 
   7   3   2       92.91       94.47     15.38 o 
   8   3   2     1386.57     1425.01     62.34 o 
   9   3   2      153.03      146.11     16.75 o 
  10   3   2       49.17       45.72     12.25 o 
  11   3   2      156.20      130.71     10.52 o 
 -13   4   2       40.53       85.68     36.80 o 
 -12   4   2       41.63       32.09     11.53 o 
 -11   4   2      277.85      249.73     13.46 o 
 -10   4   2      954.08      944.08     47.01 o 
  -9   4   2      207.90      199.95      7.50 o 
  -8   4   2      332.70      361.42     10.87 o 
  -7   4   2     1487.00     1430.21      8.64 o 
  -6   4   2      817.17      893.78      7.85 o 
  -5   4   2    10714.58    11333.93     52.80 o 
  -4   4   2    13712.15    13864.90    178.43 o 
  -3   4   2      574.88      418.30      8.03 o 
  -2   4   2     3289.89     3310.44     38.17 o 
  -1   4   2       91.99      120.73     11.81 o 
   0   4   2     4753.77     4690.21     60.42 o 
   1   4   2       16.73       17.01     10.29 o 
   2   4   2       62.24       77.04     10.67 o 
   3   4   2      635.43      528.03     22.90 o 
   4   4   2     6963.66     7147.51    170.81 o 
   5   4   2       93.22      119.95     23.07 o 
   6   4   2      586.61      587.47     12.41 o 
   7   4   2     2415.38     2403.23     40.09 o 
   8   4   2       65.44      103.26     18.12 o 
   9   4   2      873.42      856.09     62.89 o 
  10   4   2     1097.40     1120.50     72.77 o 
  11   4   2        0.46       -7.05     11.37 o 
 -13   5   2        3.63      -14.28     38.45 o 
 -12   5   2        0.95       -3.22      8.01 o 
 -11   5   2      414.50      403.27     24.95 o 
 -10   5   2        0.01       -3.82      8.70 o 
  -9   5   2     1350.90     1356.30     27.44 o 
  -8   5   2     3690.27     3688.25     33.03 o 
  -7   5   2       47.32       60.32      8.99 o 
  -6   5   2    10357.06    10124.44     51.72 o 
  -5   5   2    15166.28    16079.46    164.50 o 
  -4   5   2     2605.73     2649.17     17.31 o 
  -3   5   2    43689.69    44498.21    226.29 o 
  -2   5   2     3056.03     3070.90     32.41 o 
  -1   5   2      429.37      520.86     12.23 o 
   0   5   2     4034.83     3748.78     69.75 o 
   1   5   2      530.61      625.68     12.43 o 
   2   5   2       76.42       73.29     14.28 o 
   3   5   2     1026.93     1000.68     14.17 o 
   4   5   2       34.54       24.80     12.80 o 
   5   5   2      966.34      959.12     20.05 o 
   6   5   2      866.53      919.02     14.74 o 
   7   5   2      159.57      140.77     13.58 o 
   8   5   2     3510.24     3432.27    103.26 o 
   9   5   2     1160.10     1080.16     50.80 o 
  10   5   2      265.58      271.50     26.38 o 
 -13   6   2       56.54       36.25     39.55 o 
 -12   6   2      157.18      145.85     11.41 o 
 -11   6   2      672.58      663.62     22.20 o 
 -10   6   2     1090.58     1029.49     37.23 o 
  -9   6   2       28.92        8.68     15.86 o 
  -8   6   2     2368.28     2439.36     13.54 o 
  -7   6   2     4526.08     4403.71     59.71 o 
  -6   6   2     2340.26     2385.40     24.86 o 
  -5   6   2     1262.32     1190.56     28.69 o 
  -4   6   2     3085.87     2979.35     33.60 o 
  -3   6   2     2975.08     3050.10     23.62 o 
  -2   6   2      428.63      410.55     13.20 o 
  -1   6   2     2801.92     2687.99     23.62 o 
   0   6   2     1404.69     1420.46     18.89 o 
   1   6   2       35.31       18.44     13.39 o 
   2   6   2        5.94       10.40     20.32 o 
   3   6   2     4133.18     4227.41     55.20 o 
   4   6   2      317.19      346.57     41.19 o 
   5   6   2       22.86       37.35     20.05 o 
   6   6   2      103.13      121.93     14.74 o 
   7   6   2     1108.59     1142.54     32.68 o 
   8   6   2      187.88      173.12     14.95 o 
   9   6   2      523.30      512.98     42.57 o 
  10   6   2      408.27      367.04     54.10 o 
 -13   7   2      929.47      951.29     41.19 o 
 -12   7   2      678.05      643.60     23.40 o 
 -11   7   2      125.10       95.99     10.33 o 
 -10   7   2      785.46      770.69     33.12 o 
  -9   7   2     1802.19     1732.00     55.46 o 
  -8   7   2        2.90       -5.50     11.43 o 
  -7   7   2       81.66       79.16     12.06 o 
  -6   7   2      263.28      263.77     11.83 o 
  -5   7   2      253.49      248.39     11.59 o 
  -4   7   2      816.90      832.39     26.36 o 
  -3   7   2     1941.80     1972.70     39.27 o 
  -2   7   2     2674.58     2736.25     24.99 o 
  -1   7   2     6239.71     6278.43     23.49 o 
   0   7   2       47.75       39.55     15.15 o 
   1   7   2     4866.07     5007.66     22.72 o 
   2   7   2     2241.14     2232.00     19.42 o 
   3   7   2        9.91       31.98     19.84 o 
   4   7   2     2631.54     2619.94     20.58 o 
   5   7   2      789.99      813.70     17.48 o 
   6   7   2        4.87       -8.73     19.75 o 
   7   7   2      435.59      486.85     17.28 o 
   8   7   2      275.35      276.51     16.89 o 
   9   7   2       27.77        9.83     24.99 o 
 -12   8   2      312.53      292.73     14.12 o 
 -11   8   2     2172.60     2043.28     58.80 o 
 -10   8   2      432.00      473.64     13.14 o 
  -9   8   2      547.88      557.22     21.29 o 
  -8   8   2     1213.28     1228.05     20.05 o 
  -7   8   2       99.26       82.73     15.84 o 
  -6   8   2        6.91       36.13     19.91 o 
  -5   8   2       90.62       73.17     13.69 o 
  -4   8   2      850.34      854.51     16.89 o 
  -3   8   2      265.77      279.15     19.22 o 
  -2   8   2     1363.25     1308.20     21.97 o 
  -1   8   2      231.90      206.88     28.56 o 
   0   8   2     8137.39     8104.56     79.91 o 
   1   8   2     1026.65      949.46     52.45 o 
   2   8   2     2272.05     2266.71     24.44 o 
   3   8   2     4117.10     4060.29     25.05 o 
   4   8   2       63.73       63.23     20.60 o 
   5   8   2     1047.30     1086.41     19.81 o 
   6   8   2     1858.39     1877.47     29.38 o 
   7   8   2       50.27       32.53     26.09 o 
   8   8   2      264.24      288.39     25.27 o 
   9   8   2      292.35      289.42     18.44 o 
 -12   9   2      663.69      670.89     25.31 o 
 -11   9   2        0.34        8.83     13.45 o 
 -10   9   2      647.10      642.78     19.77 o 
  -9   9   2      766.85      749.63     15.51 o 
  -8   9   2      162.38      147.14     15.66 o 
  -7   9   2     1317.66     1302.82     18.00 o 
  -6   9   2     1136.33     1117.22     16.82 o 
  -5   9   2      138.89      124.56     14.59 o 
  -4   9   2      302.28      283.12     23.14 o 
  -3   9   2      618.07      576.11     19.42 o 
  -2   9   2      716.93      760.88     20.57 o 
  -1   9   2      194.81      208.63     19.02 o 
   0   9   2      729.02      712.14     20.18 o 
   1   9   2     2273.19     2275.93     24.44 o 
   2   9   2      375.77      416.79     34.60 o 
   3   9   2     1643.89     1641.73     31.31 o 
   4   9   2     3032.01     3072.65     55.47 o 
   5   9   2      504.88      495.02     20.78 o 
   6   9   2      312.50      318.86     34.05 o 
   7   9   2      420.37      431.98     20.97 o 
   8   9   2       70.39       85.74     24.66 o 
 -12  10   2      167.59      132.59     14.71 o 
 -11  10   2       44.64       58.98     20.01 o 
 -10  10   2       93.35      100.54     15.43 o 
  -9  10   2        9.26       12.07     15.19 o 
  -8  10   2      949.83      911.65     17.36 o 
  -7  10   2     1232.09     1245.57     36.14 o 
  -6  10   2      154.54      211.98     26.01 o 
  -5  10   2      700.39      665.13     30.76 o 
  -4  10   2     1044.07     1020.96     22.14 o 
  -3  10   2       79.18       93.37     29.11 o 
  -2  10   2      528.33      564.21     21.75 o 
  -1  10   2     1026.44     1054.53     65.63 o 
   0  10   2        4.42       22.81     21.35 o 
   1  10   2      357.30      366.57     34.33 o 
   2  10   2     1360.80     1371.33     24.08 o 
   3  10   2      443.33      436.20     22.52 o 
   4  10   2       49.02       87.81     21.75 o 
   5  10   2       79.13       71.72     27.16 o 
   6  10   2       29.41       23.90     21.94 o 
   7  10   2      249.35      261.44     22.10 o 
 -11  11   2        7.64       16.98     23.83 o 
 -10  11   2       37.27        9.34     34.60 o 
  -9  11   2       40.72       21.97     33.50 o 
  -8  11   2      872.94      867.80     34.60 o 
  -7  11   2       67.00       67.56     31.31 o 
  -6  11   2     1446.47     1509.81     67.01 o 
  -5  11   2     1473.18     1516.82     32.13 o 
  -4  11   2      204.66      225.99     26.36 o 
  -3  11   2     3163.59     3049.94     40.09 o 
  -2  11   2     1637.50     1657.90     26.21 o 
  -1  11   2      705.04      672.23     25.21 o 
   0  11   2     2864.56     2870.56     28.71 o 
   1  11   2      789.80      738.73     26.36 o 
   2  11   2       54.98       84.91     23.88 o 
   3  11   2      222.21      247.17     46.69 o 
   4  11   2        7.98        7.73     23.29 o 
   5  11   2       94.21       92.99     23.49 o 
   6  11   2      182.38      196.49     29.76 o 
 -10  12   2       36.43       34.13     23.36 o 
  -9  12   2       23.68       37.07     23.45 o 
  -8  12   2      155.66      215.10     60.69 o 
  -7  12   2      749.70      760.15     33.50 o 
  -6  12   2       41.16       48.32     19.87 o 
  -5  12   2     1222.05     1242.93     38.45 o 
  -3  12   2      306.25      307.91     26.01 o 
  -2  12   2     1117.33     1100.53     40.09 o 
  -1  12   2     1384.67     1434.48     77.99 o 
   0  12   2        8.97       -9.06     35.15 o 
   1  12   2      255.64      272.58     25.82 o 
   2  12   2      449.11      441.64     26.41 o 
   3  12   2        0.82       26.45     25.82 o 
   4  12   2        0.16       -8.54     25.62 o 
   5  12   2       11.01       -7.03     25.44 o 
  -9  13   2      442.67      468.89     26.91 o 
  -8  13   2        3.63       37.18     25.38 o 
  -7  13   2      581.05      615.36     27.93 o 
  -6  13   2      735.09      833.75     40.09 o 
  -4  13   2      186.64      203.77     38.45 o 
  -3  13   2      246.50      276.27     37.35 o 
  -2  13   2      206.49      191.44     75.80 o 
  -1  13   2        0.04      -11.05     28.56 o 
   0  13   2       49.08       64.59     27.18 o 
   1  13   2      203.60      214.72     26.80 o 
   2  13   2       71.10       80.95     27.57 o 
   3  13   2      206.41      232.08     29.10 o 
  -8  14   2      860.61      939.75     46.14 o 
  -7  14   2       47.04       56.57     42.29 o 
  -6  14   2      758.42      825.51     43.39 o 
  -5  14   2      588.72      571.76     40.64 o 
  -4  14   2       37.38       68.56     83.21 o 
  -2  14   2        6.13       -0.35     34.88 o 
  -1  14   2       23.51      106.39     37.62 o 
   0  14   2      122.34      133.72     43.39 o 
   1  14   2       31.64      -31.86     29.90 o 
   2  14   2      513.50      533.27     31.45 o 
  -3  15   2        8.71       36.32     30.87 o 
  -2  15   2       83.93      115.51     59.04 o 
  -1  15   2        0.38      -23.26     42.49 o 
   0 -15   3      534.23      480.59     40.64 o 
   3 -15   3      206.77      215.85     39.55 o 
   4 -15   3        0.38      -26.91     41.19 o 
   6 -15   3      509.13      542.10     39.00 o 
   7 -15   3        9.31       -4.87     34.60 o 
  -4 -14   3      645.94      671.17     41.19 o 
   1 -14   3        3.43       -8.79     36.80 o 
   3 -14   3      893.08      923.28     39.00 o 
   5 -14   3       62.16       31.86     37.35 o 
   6 -14   3      377.78      426.55     26.27 o 
   7 -14   3      718.26      700.51     36.25 o 
   8 -14   3        7.71       46.02     32.68 o 
  -5 -13   3        2.33       15.38     31.31 o 
  -4 -13   3      113.61      124.68     31.86 o 
  -3 -13   3        5.63       22.52     32.95 o 
  -2 -13   3      368.45      399.85     36.25 o 
   1 -13   3     1578.74     1560.55     31.58 o 
   3 -13   3      222.35      236.33     25.21 o 
   4 -13   3     1253.47     1218.77     40.09 o 
   5 -13   3     2471.47     2503.45     42.29 o 
   6 -13   3        9.89        0.00     31.31 o 
   7 -13   3     1249.93     1279.73     34.60 o 
   8 -13   3      360.00      318.56     35.70 o 
   9 -13   3        9.30       19.77     31.31 o 
  -7 -12   3      122.23      150.95     20.15 o 
  -6 -12   3      356.42      348.69     21.74 o 
  -5 -12   3      447.21      455.32     30.76 o 
  -4 -12   3      127.45      132.37     29.11 o 
  -3 -12   3      264.27      269.68     31.31 o 
  -2 -12   3        8.44       17.58     30.21 o 
  -1 -12   3      170.01      193.28     40.37 o 
   0 -12   3     4333.19     4397.78     44.49 o 
   1 -12   3     1705.95     1656.51     36.80 o 
   2 -12   3     3103.13     3081.25     42.29 o 
   3 -12   3     4694.43     4605.40     44.49 o 
   4 -12   3       98.35       79.09     34.60 o 
   5 -12   3     1212.35     1168.32     38.45 o 
   6 -12   3     3402.39     3453.63     36.80 o 
   7 -12   3       64.65       58.22     29.11 o 
   8 -12   3      967.60     1054.54     31.86 o 
   9 -12   3      433.13      508.05     31.86 o 
  10 -12   3        3.33       -2.47     21.75 o 
  -8 -11   3        6.84       24.96     26.91 o 
  -7 -11   3      256.79      270.21     19.02 o 
  -6 -11   3      765.21      792.23     39.27 o 
  -5 -11   3       14.56       14.83     28.01 o 
  -4 -11   3      182.95      180.15     28.56 o 
  -3 -11   3      236.50      238.69     20.15 o 
  -2 -11   3     2219.82     2180.97     24.99 o 
  -1 -11   3       97.57      150.59     21.35 o 
   1 -11   3     2241.73     2134.28     67.28 o 
   2 -11   3      981.76      973.81     32.41 o 
   3 -11   3       74.44       45.90     22.13 o 
   5 -11   3      745.60      753.17     22.70 o 
   6 -11   3       48.38       54.61     22.32 o 
   7 -11   3     2136.58     2175.41     30.33 o 
   8 -11   3      912.03      930.23     22.21 o 
   9 -11   3       47.81       27.72     20.71 o 
  10 -11   3      268.86      265.06     17.44 o 
  11 -11   3       79.98      113.54     16.94 o 
  -8 -10   3       33.65       43.94     15.53 o 
  -7 -10   3      782.01      764.48     18.24 o 
  -6 -10   3      128.43      193.18     22.44 o 
  -5 -10   3     1761.27     1740.61     56.85 o 
  -4 -10   3     3037.56     3034.01     31.86 o 
  -2 -10   3     2194.01     2215.65     42.57 o 
  -1 -10   3     7106.39     7096.97     29.90 o 
   0 -10   3      612.61      594.42     20.54 o 
   1 -10   3     1119.88     1113.20     20.57 o 
   2 -10   3     2083.12     2036.64     22.31 o 
   3 -10   3       24.63        0.73     18.98 o 
   4 -10   3        1.16       -1.31     20.32 o 
   5 -10   3        5.67       15.93     21.97 o 
   6 -10   3     1090.40     1015.54     16.54 o 
   7 -10   3      880.53      851.52     16.50 o 
   8 -10   3      208.21      207.04     16.18 o 
   9 -10   3      801.03      802.88     16.91 o 
  10 -10   3     1025.15     1004.89     27.20 o 
  11 -10   3       23.71       42.60     17.16 o 
  -9  -9   3       28.01       38.45     13.20 o 
  -8  -9   3      221.95      203.81     14.56 o 
  -7  -9   3      149.70      173.22     18.51 o 
  -6  -9   3     1308.53     1274.48     35.98 o 
  -5  -9   3     1558.55     1556.00     25.81 o 
  -4  -9   3       61.25      103.23     16.50 o 
  -3  -9   3     7610.81     7504.92    132.92 o 
  -2  -9   3     4902.67     4867.87     53.55 o 
  -1  -9   3     1397.09     1417.42     49.43 o 
   0  -9   3     5399.36     5222.83     95.84 o 
   1  -9   3     1346.38     1287.72     18.42 o 
   2  -9   3     3155.19     3333.64     43.94 o 
   3  -9   3     3382.95     3286.28     24.44 o 
   4  -9   3       98.62      144.46     17.67 o 
   5  -9   3      716.01      744.06     15.44 o 
   6  -9   3      191.52      201.59     44.49 o 
   7  -9   3      734.43      732.29     14.82 o 
   8  -9   3     1568.05     1597.40     29.86 o 
   9  -9   3     1144.51     1119.73     32.66 o 
  10  -9   3      273.90      284.56     15.26 o 
  11  -9   3     1451.45     1457.72     23.81 o 
  12  -9   3      166.03      200.23     20.79 o 
 -10  -8   3      148.81      144.18     13.01 o 
  -9  -8   3       28.03       32.68     11.84 o 
  -8  -8   3      540.74      517.29     13.20 o 
  -7  -8   3      349.93      347.58     13.20 o 
  -6  -8   3       55.23       47.78     13.20 o 
  -5  -8   3     1683.74     1569.87     16.69 o 
  -4  -8   3      918.58      938.89     24.99 o 
  -3  -8   3      307.99      319.09     14.92 o 
  -2  -8   3      574.25      509.70     21.42 o 
  -1  -8   3     4611.57     4496.72     40.09 o 
   0  -8   3       23.29       22.43     15.93 o 
   1  -8   3     1610.91     1680.74     17.30 o 
   2  -8   3      626.55      570.33     15.73 o 
   3  -8   3     2128.53     2111.59     23.07 o 
   4  -8   3      398.28      391.86     16.11 o 
   5  -8   3      899.21      849.26     20.74 o 
   6  -8   3     1333.57     1334.83     14.27 o 
   7  -8   3      100.51       99.01     13.13 o 
   8  -8   3      767.90      748.25     16.52 o 
   9  -8   3     1015.52      976.42     14.68 o 
  10  -8   3      524.53      518.13     14.39 o 
  11  -8   3      160.36      167.24     13.61 o 
  12  -8   3      420.37      440.57     54.37 o 
 -10  -7   3      564.46      627.62     50.66 o 
  -9  -7   3     1819.06     1576.96     13.39 o 
  -8  -7   3       27.27       30.01     37.90 o 
  -7  -7   3     1685.89     1653.51     21.97 o 
  -6  -7   3      921.00      913.82     37.35 o 
  -5  -7   3      404.78      403.21     12.80 o 
  -4  -7   3     4447.93     4571.89     78.82 o 
  -3  -7   3      430.72      443.43     13.39 o 
  -2  -7   3      189.28      193.26     17.03 o 
  -1  -7   3      974.81     1069.65     31.86 o 
   0  -7   3     2390.94     2523.64     63.16 o 
   1  -7   3     1073.50      997.39     36.80 o 
   2  -7   3     4930.83     4837.88     64.81 o 
   3  -7   3     5066.25     5160.68     29.11 o 
   4  -7   3     9808.12     9600.65     34.33 o 
   5  -7   3     2124.33     2174.27     31.80 o 
   6  -7   3     8728.74     9008.48     33.87 o 
   7  -7   3     4883.73     4741.88     44.99 o 
   8  -7   3     2378.70     2310.38     29.84 o 
   9  -7   3      700.51      679.41     13.38 o 
  10  -7   3     1200.76     1195.08     14.41 o 
  11  -7   3      128.21      106.02     23.07 o 
  12  -7   3       18.49        9.37     17.03 o 
 -11  -6   3     1296.69     1393.98     45.59 o 
 -10  -6   3      348.16      296.65     10.71 o 
  -9  -6   3     2055.59     2002.77    199.92 o 
  -8  -6   3     4117.14     3952.45     36.80 o 
  -7  -6   3       35.60       35.98      9.32 o 
  -6  -6   3     3874.78     3925.05     82.39 o 
  -5  -6   3     4378.12     4293.10    130.45 o 
  -4  -6   3     1093.85     1052.09     13.73 o 
  -3  -6   3    10419.19    10798.15     72.77 o 
  -2  -6   3     1448.14     1578.29     13.01 o 
  -1  -6   3     1181.82     1251.46     28.84 o 
   0  -6   3       43.50       51.14     11.24 o 
   1  -6   3        8.29       13.11     11.24 o 
   2  -6   3     4050.40     4005.66     17.28 o 
   3  -6   3    11724.82    11668.99    162.85 o 
   4  -6   3      671.95      654.70     11.52 o 
   5  -6   3    10788.86    10658.78     78.02 o 
   6  -6   3     3165.90     3149.83     39.76 o 
   7  -6   3       43.12       30.56     12.30 o 
   8  -6   3     6253.61     6162.09     21.07 o 
   9  -6   3     2713.85     2676.98     32.35 o 
  10  -6   3      109.59      104.91     13.01 o 
  11  -6   3      430.64      438.41     14.39 o 
  12  -6   3       60.03       96.73     19.22 o 
 -11  -5   3      204.41      224.64     38.45 o 
 -10  -5   3     1219.14     1181.96     97.77 o 
  -9  -5   3      460.69      448.00     31.03 o 
  -8  -5   3      652.73      614.80     12.77 o 
  -7  -5   3      894.26      918.16     18.67 o 
  -6  -5   3      506.11      490.56     10.76 o 
  -5  -5   3      191.86      168.15      8.34 o 
  -4  -5   3     3903.97     3639.68     68.66 o 
  -3  -5   3     7604.72     8083.21     52.45 o 
  -2  -5   3     5591.81     5900.96     15.91 o 
  -1  -5   3      721.03      688.51     10.49 o 
   0  -5   3    10383.10    10554.25     23.34 o 
   1  -5   3     3000.84     2852.21     13.98 o 
   2  -5   3       31.61       26.05     12.82 o 
   3  -5   3     2644.70     2547.72     31.64 o 
   4  -5   3     3435.40     3222.72     28.81 o 
   5  -5   3     1636.29     1593.99     21.21 o 
   6  -5   3      129.02      114.78      8.68 o 
   7  -5   3     3996.45     4016.88     22.36 o 
   8  -5   3     3157.66     3104.30     43.13 o 
   9  -5   3        9.11       -2.29     19.70 o 
  10  -5   3      801.17      844.39     13.59 o 
  11  -5   3      643.75      675.27     16.66 o 
  12  -5   3        0.18       21.67     18.59 o 
 -12  -4   3      836.55      879.34     43.39 o 
 -11  -4   3      146.92      173.56     36.25 o 
 -10  -4   3      142.46      147.69     27.46 o 
  -9  -4   3      321.82      356.54     21.70 o 
  -8  -4   3      817.91      770.70     31.95 o 
  -7  -4   3     1887.06     1949.80     11.27 o 
  -6  -4   3        0.91       13.36      7.37 o 
  -5  -4   3      629.78      644.79      7.18 o 
  -4  -4   3     6614.63     6584.33     14.55 o 
  -3  -4   3      181.87      210.77      8.93 o 
  -2  -4   3    16672.34    17401.01     66.73 o 
  -1  -4   3    12205.47    12360.81    115.62 o 
   0  -4   3      216.25      229.40      9.51 o 
   1  -4   3     9294.45     9249.34     77.44 o 
   2  -4   3    18521.97    18686.29    188.11 o 
   3  -4   3      841.29      895.77      8.25 o 
   4  -4   3     1810.98     1725.80     11.50 o 
   5  -4   3     7128.32     7393.53     28.62 o 
   6  -4   3      298.37      299.36      8.30 o 
   7  -4   3        9.70       -5.43     10.44 o 
   8  -4   3        5.67        2.39     10.17 o 
   9  -4   3     2232.11     2199.94    117.26 o 
  10  -4   3      311.73      308.67     17.03 o 
  11  -4   3      118.82      109.97     11.45 o 
  12  -4   3      742.32      780.07     30.20 o 
 -12  -3   3       51.37       18.12     39.55 o 
 -11  -3   3      714.95      711.82     37.35 o 
 -10  -3   3      190.62      171.36     63.16 o 
  -9  -3   3        2.72      -23.62     28.01 o 
  -8  -3   3      116.80       98.30      7.83 o 
  -7  -3   3      207.15      218.18      4.76 o 
  -6  -3   3     2490.13     2581.29     16.73 o 
  -5  -3   3     1514.90     1484.60      6.21 o 
  -4  -3   3     2023.66     2073.46     16.20 o 
  -3  -3   3    30114.26    29860.06    709.35 o 
  -2  -3   3    10423.90    10345.18     22.31 o 
  -1  -3   3     6792.33     6827.09     39.82 o 
   0  -3   3    40083.30    39413.87     49.98 o 
   1  -3   3    11544.08    10885.08     71.68 o 
   2  -3   3     9172.58     9102.93     65.72 o 
   3  -3   3    10265.60    10218.69     18.87 o 
   4  -3   3     5023.63     5116.76     43.21 o 
   5  -3   3     2988.10     3096.24     48.44 o 
   6  -3   3      288.45      281.73     12.82 o 
   7  -3   3      567.47      585.91     11.68 o 
   8  -3   3       12.92       27.85     12.63 o 
   9  -3   3        4.68        8.15      9.55 o 
  10  -3   3      343.74      331.63     10.35 o 
  11  -3   3      543.49      585.09     17.67 o 
  12  -3   3      266.85      287.47     12.66 o 
 -12  -2   3      680.35      634.92     39.55 o 
 -11  -2   3      133.55      138.41     34.60 o 
 -10  -2   3      335.01      321.31     31.31 o 
  -9  -2   3     2533.43     2626.48     34.60 o 
  -8  -2   3     1001.86      997.42     26.36 o 
  -7  -2   3      160.34      199.37     21.42 o 
  -6  -2   3     2302.99     2622.38    115.34 o 
  -5  -2   3     1953.38     1923.86     46.57 o 
  -4  -2   3      847.33      761.99     13.55 o 
  -3  -2   3      484.72      511.85      6.87 o 
  -2  -2   3     6495.14     6646.73     37.90 o 
  -1  -2   3       28.92       42.42      5.44 o 
   0  -2   3       41.36       58.48     16.20 o 
   1  -2   3      524.81      605.52     17.85 o 
   2  -2   3     8085.92     7993.45     86.35 o 
   3  -2   3      309.76      300.98      5.79 o 
   4  -2   3     5258.08     5202.55     51.11 o 
   5  -2   3      745.73      714.39     12.52 o 
   6  -2   3      390.71      358.85      9.85 o 
   7  -2   3      199.96      203.70      8.24 o 
   8  -2   3      317.44      299.11      9.21 o 
   9  -2   3      333.90      336.28     13.69 o 
  10  -2   3      293.18      289.30     10.13 o 
  11  -2   3      180.34      190.38     16.91 o 
  12  -2   3      327.43      350.40     14.63 o 
 -13  -1   3      100.63       81.29     41.19 o 
 -12  -1   3       14.70       66.46     36.25 o 
 -10  -1   3     2424.86     2465.00     37.35 o 
  -9  -1   3      684.35      647.56     29.66 o 
  -8  -1   3      843.26      876.59     25.27 o 
  -7  -1   3     6859.90     6727.67     35.15 o 
  -6  -1   3     3571.16     3491.53     25.27 o 
  -5  -1   3     1426.79     1344.54     18.12 o 
  -4  -1   3     3404.37     3018.09     18.67 o 
  -3  -1   3     8095.30     7915.40     70.30 o 
  -2  -1   3     1924.52     1892.05     31.31 o 
  -1  -1   3    10089.40     9649.02     35.98 o 
   0  -1   3      610.88      538.36     14.83 o 
   1  -1   3    31984.73    28296.16   1002.37 o 
   2  -1   3     1711.29     1586.77     26.09 o 
   3  -1   3     3923.35     3768.75     12.91 o 
   4  -1   3     7394.75     7720.89     71.13 o 
   5  -1   3     3608.36     3736.43     48.66 o 
   6  -1   3      445.37      427.97     13.18 o 
   7  -1   3     2976.84     2938.26     11.78 o 
   8  -1   3      151.35      156.43      8.85 o 
   9  -1   3        6.19        4.42     11.39 o 
  10  -1   3     2565.09     2619.80     46.59 o 
  11  -1   3       43.67       46.40     11.07 o 
  12  -1   3      186.47      162.30     12.10 o 
 -13   0   3        1.08       50.53     39.55 o 
 -10   0   3      223.29      249.36     29.66 o 
  -9   0   3     2629.83     2674.81     34.60 o 
  -8   0   3     8473.95     8238.08     40.64 o 
  -7   0   3     2459.91     2647.90     25.81 o 
  -6   0   3    14900.59    15014.80     29.90 o 
  -5   0   3    18333.92    18874.46     29.87 o 
  -4   0   3       60.08       88.47     18.67 o 
  -3   0   3     4276.83     4203.23     92.40 o 
  -2   0   3    23410.04    22672.23    231.07 o 
  -1   0   3      919.17     1126.17     21.70 o 
   0   0   3     2346.84     2133.81     10.98 o 
   1   0   3      240.74      210.91      9.34 o 
   2   0   3     6415.20     6714.49     19.77 o 
   3   0   3     4679.90     4755.34     18.12 o 
   4   0   3       95.45      138.97      8.79 o 
   5   0   3     4455.09     4545.53     20.87 o 
   6   0   3     9014.38     8801.09     70.42 o 
   7   0   3       30.26       35.61      8.36 o 
   8   0   3     3456.15     3519.80     64.41 o 
   9   0   3     3133.29     3070.87     93.20 o 
  10   0   3      706.08      692.90     17.58 o 
  11   0   3     1865.45     1823.67     47.08 o 
  12   0   3      115.28      130.64     10.29 o 
 -13   1   3      373.34      393.26     39.55 o 
 -11   1   3      319.53      321.31     32.41 o 
 -10   1   3     1771.00     1768.01     33.50 o 
  -9   1   3      836.53      895.81     27.46 o 
  -8   1   3       16.10       48.52     21.70 o 
  -7   1   3     4474.12     4453.68     38.72 o 
  -6   1   3      451.54      401.85     14.55 o 
  -5   1   3     4958.04     5043.54     80.23 o 
  -4   1   3    12966.94    12883.70     67.94 o 
  -3   1   3    31528.98    31626.10    320.20 o 
  -2   1   3      245.73      258.28      6.10 o 
  -1   1   3     1377.84     1464.92     17.71 o 
   0   1   3     1200.64     1102.04      7.95 o 
   1   1   3     2446.42     2358.20     10.10 o 
   2   1   3     5297.85     5797.48     67.01 o 
   3   1   3     6833.05     6879.67    109.57 o 
   4   1   3     5877.69     6002.67     21.97 o 
   5   1   3      580.49      544.30     13.73 o 
   6   1   3     1204.83     1198.30     40.37 o 
   7   1   3     2123.76     2214.37     55.47 o 
   8   1   3      579.13      590.56     12.17 o 
   9   1   3      918.99      898.92     32.71 o 
  10   1   3      833.68      900.04     30.98 o 
  11   1   3        3.70       14.11     10.24 o 
  12   1   3      118.29      184.55     33.50 o 
 -11   2   3      167.82      164.77     31.86 o 
 -10   2   3     1731.66     1785.36     56.57 o 
  -9   2   3      903.17      899.02     19.81 o 
  -8   2   3      268.33      287.10      6.57 o 
  -7   2   3     1517.83     1566.67     14.59 o 
  -6   2   3     1471.09     1462.02      9.37 o 
  -5   2   3     5781.09     5916.27     29.30 o 
  -4   2   3     4629.24     4540.00     17.52 o 
  -3   2   3     1004.43      910.12     11.92 o 
  -2   2   3      120.62      171.75     11.30 o 
  -1   2   3      683.34      677.09      8.73 o 
   0   2   3     3681.23     3813.24     20.32 o 
   1   2   3     2567.16     2360.70     12.08 o 
   2   2   3      220.10      181.20     11.81 o 
   3   2   3     4641.25     4520.64    101.88 o 
   4   2   3     7382.99     7236.30    125.78 o 
   5   2   3     2674.87     2687.06     79.64 o 
   6   2   3       52.80       35.15     14.83 o 
   7   2   3      364.62      415.67     18.18 o 
   8   2   3      205.34      242.96     13.61 o 
   9   2   3      113.38      141.86     13.50 o 
  10   2   3       40.58       28.93     13.02 o 
  11   2   3      211.06      183.38     11.28 o 
 -12   3   3      121.63      156.53     35.15 o 
 -11   3   3     2659.92     2660.56     39.55 o 
 -10   3   3      701.95      696.84     11.93 o 
  -9   3   3      951.84      968.54     10.65 o 
  -8   3   3     1222.24     1214.70     25.67 o 
  -7   3   3      473.39      496.82      8.34 o 
  -6   3   3      355.60      356.63     12.37 o 
  -5   3   3      171.36      147.72      6.69 o 
  -4   3   3     3164.35     3285.97     29.49 o 
  -3   3   3     1313.58     1180.00     12.35 o 
  -2   3   3    21763.58    22012.51    400.95 o 
  -1   3   3      249.97      224.66      9.71 o 
   0   3   3     5743.21     5602.83     55.75 o 
   1   3   3      757.45      730.11     10.67 o 
   2   3   3    10464.78    10453.11    153.24 o 
   3   3   3    48306.07    48943.67    229.31 o 
   4   3   3      125.95      115.58     11.06 o 
   5   3   3     4908.11     4737.89     56.57 o 
   6   3   3      302.45      331.73     14.28 o 
   7   3   3       94.56       79.09     17.58 o 
   8   3   3       45.64       85.18     14.83 o 
   9   3   3        4.11       58.36     31.31 o 
  10   3   3       11.09        1.48     11.36 o 
  11   3   3       91.63      104.29     14.44 o 
 -13   4   3      299.72      271.33     40.09 o 
 -12   4   3      544.24      615.75     26.01 o 
 -11   4   3       13.78       20.64      8.62 o 
 -10   4   3      345.24      331.37      9.75 o 
  -9   4   3      612.83      596.82      6.60 o 
  -8   4   3       24.89       38.81      6.36 o 
  -7   4   3       80.67       80.12      6.44 o 
  -6   4   3      184.28      187.28      6.67 o 
  -5   4   3       11.00       45.77     21.53 o 
  -4   4   3       18.12       10.91      9.39 o 
  -3   4   3      357.96      405.05     10.42 o 
  -2   4   3    13839.79    14210.50    256.22 o 
  -1   4   3     1886.51     1823.93     18.40 o 
   0   4   3      468.13      507.34     18.40 o 
   1   4   3     2145.24     2015.05     34.60 o 
   2   4   3     9620.11     9657.00    112.59 o 
   3   4   3      981.88      971.00     27.19 o 
   4   4   3    11844.15    11876.17    158.18 o 
   5   4   3     1833.52     1818.76     29.93 o 
   6   4   3      202.20      218.01     13.01 o 
   7   4   3      772.90      725.75     22.52 o 
   8   4   3     1316.22     1270.40     23.07 o 
   9   4   3      603.78      557.87     46.41 o 
  10   4   3       60.29       73.18     21.15 o 
  11   4   3      114.77      115.27     15.29 o 
 -13   5   3       14.49       17.16     27.18 o 
 -12   5   3        2.38        5.44      6.87 o 
 -11   5   3      501.65      478.88     10.76 o 
 -10   5   3      993.30      939.82     37.01 o 
  -9   5   3      241.36      228.59      7.98 o 
  -8   5   3      484.88      479.29      9.10 o 
  -7   5   3     4285.04     4246.53     15.71 o 
  -6   5   3      960.99      941.51      9.78 o 
  -5   5   3     6020.91     5833.78     69.32 o 
  -4   5   3    31898.91    33888.52    198.01 o 
  -3   5   3     2938.07     2968.39     68.93 o 
  -2   5   3     3147.37     3126.93     19.27 o 
  -1   5   3     9891.09     9787.50    293.30 o 
   0   5   3      758.53      741.70     42.29 o 
   1   5   3      904.31      823.30     13.78 o 
   2   5   3     3555.04     3593.24     18.67 o 
   3   5   3     1064.80     1065.11     18.40 o 
   4   5   3     1108.24     1177.69     40.37 o 
   5   5   3      102.44       77.94     14.35 o 
   6   5   3     2257.56     2213.77     18.44 o 
   7   5   3     1894.54     1898.74     18.64 o 
   8   5   3      308.03      297.28     27.74 o 
   9   5   3      774.63      824.47     19.60 o 
  10   5   3      820.31      800.97     35.15 o 
 -13   6   3      109.42      129.07     39.00 o 
 -12   6   3        4.36        1.37     17.28 o 
 -11   6   3      126.81      120.01      8.27 o 
 -10   6   3        0.03        0.38     10.94 o 
  -9   6   3      940.68      972.09     23.58 o 
  -8   6   3      758.68      779.03     16.20 o 
  -7   6   3        2.30       -2.01     13.11 o 
  -6   6   3     9635.79     9621.30     49.14 o 
  -5   6   3     7829.90     7607.39    164.37 o 
  -4   6   3     3784.63     3792.37     33.88 o 
  -3   6   3    14330.98    14813.57    130.17 o 
  -2   6   3     6644.11     6626.47     22.33 o 
  -1   6   3     1796.42     1819.07     27.46 o 
   0   6   3     5577.67     5475.74     90.63 o 
   1   6   3     1050.23     1102.88     15.53 o 
   2   6   3       10.12       15.35     14.35 o 
   3   6   3      801.35      890.57     37.07 o 
   4   6   3      322.93      295.61     16.30 o 
   5   6   3      296.37      324.23     16.69 o 
   6   6   3     1616.11     1684.98     19.22 o 
   7   6   3       80.74       43.77     16.30 o 
   8   6   3     1828.37     1860.58     72.23 o 
   9   6   3      708.80      648.11     25.27 o 
  10   6   3       48.34       89.38     33.23 o 
 -12   7   3      130.57      124.55      9.37 o 
 -11   7   3      402.21      401.90     16.66 o 
 -10   7   3     1062.58     1021.27     22.06 o 
  -9   7   3       24.69       19.14     11.03 o 
  -8   7   3      773.61      736.43     18.23 o 
  -7   7   3     2158.97     2122.59     24.54 o 
  -6   7   3     1570.39     1556.49     24.35 o 
  -5   7   3     2875.71     2840.68     32.75 o 
  -4   7   3     1291.74     1225.96     20.48 o 
  -3   7   3     3104.01     3219.41     46.69 o 
  -2   7   3      375.62      349.89     15.53 o 
  -1   7   3     5354.06     5371.22     45.59 o 
   0   7   3       13.02       -4.81     16.48 o 
   1   7   3        6.80       12.33     33.50 o 
   2   7   3      479.08      471.61     39.27 o 
   3   7   3     3075.37     3009.64     22.33 o 
   4   7   3     1950.47     1829.65     20.97 o 
   5   7   3       76.63       79.99     17.09 o 
   6   7   3       44.71       54.92     17.48 o 
   7   7   3      946.90      952.08     19.61 o 
   8   7   3       57.72       55.43     22.65 o 
   9   7   3      437.35      460.67     19.03 o 
 -12   8   3      911.46      853.89     44.06 o 
 -11   8   3       63.86       71.77     14.42 o 
 -10   8   3      716.07      719.09     15.89 o 
  -9   8   3      653.29      633.05     13.77 o 
  -8   8   3        3.97       -5.70     16.36 o 
  -7   8   3      305.98      323.45     13.78 o 
  -6   8   3      904.48      898.50     14.66 o 
  -5   8   3       81.21       71.07     13.20 o 
  -4   8   3       81.87       85.76     16.70 o 
  -3   8   3     1113.76     1108.84     18.44 o 
  -2   8   3     1019.48      957.06     18.83 o 
  -1   8   3     2468.95     2420.76     49.43 o 
   0   8   3       70.70       91.91     23.89 o 
   1   8   3     4653.06     4757.97     57.67 o 
   2   8   3     2382.65     2265.20     50.53 o 
   3   8   3        1.68        4.15     23.72 o 
   4   8   3     1594.94     1708.25     28.61 o 
   5   8   3      751.82      727.79     26.91 o 
   6   8   3      348.73      356.13     24.99 o 
   7   8   3      537.75      561.11     20.78 o 
   8   8   3      179.66      182.16     21.42 o 
 -12   9   3      427.59      366.95     14.74 o 
 -11   9   3     2710.73     2516.23     41.07 o 
 -10   9   3      658.27      662.64     15.41 o 
  -9   9   3     1482.30     1353.47     26.91 o 
  -8   9   3     1970.67     1994.07     23.51 o 
  -7   9   3      589.95      599.30     23.84 o 
  -6   9   3      380.78      373.53     15.49 o 
  -5   9   3      514.93      512.19     20.52 o 
  -4   9   3      456.64      438.49     19.02 o 
  -3   9   3      316.51      321.92     22.24 o 
  -2   9   3        3.49       -1.43     29.93 o 
  -1   9   3      167.77      193.84     19.81 o 
   0   9   3     3264.10     3189.95     44.76 o 
   1   9   3      201.45      184.81     29.11 o 
   2   9   3     1390.55     1400.91     23.30 o 
   3   9   3     3036.49     3010.48     63.71 o 
   4   9   3       32.06       26.21     20.96 o 
   5   9   3     1439.93     1425.79     48.88 o 
   6   9   3     1094.72     1056.80     25.27 o 
   7   9   3       35.68       32.45     21.14 o 
 -11  10   3       87.90       92.93     24.72 o 
 -10  10   3     1057.85     1109.97     22.81 o 
  -9  10   3      926.58      932.72     23.59 o 
  -8  10   3       36.84       33.11     21.79 o 
  -7  10   3      576.86      628.69     28.82 o 
  -6  10   3      360.17      378.17     16.80 o 
  -5  10   3        9.53       48.88     28.56 o 
  -4  10   3       62.96       91.92     24.17 o 
  -3  10   3      118.51      145.79     21.55 o 
  -2  10   3      606.36      642.91     23.34 o 
  -1  10   3       32.85       67.46     21.92 o 
   0  10   3      220.03      201.35     24.99 o 
   1  10   3      917.40      964.75     43.12 o 
   2  10   3      605.44      627.79     23.88 o 
   3  10   3      161.31      162.26     23.11 o 
   4  10   3      912.57      941.04     39.00 o 
   5  10   3      136.69      175.13     23.11 o 
   6  10   3      186.85      182.98     22.90 o 
   7  10   3      112.31      127.40     23.11 o 
 -11  11   3      206.67      241.80     21.94 o 
 -10  11   3      215.86      185.31     22.30 o 
  -9  11   3       17.11       -3.00     22.79 o 
  -8  11   3      293.06      315.05     22.99 o 
  -7  11   3     1217.52     1205.88     85.41 o 
  -6  11   3       88.05       86.99     22.66 o 
  -5  11   3     1005.34     1016.54     24.07 o 
  -4  11   3     2478.59     2442.90     55.20 o 
  -3  11   3      342.86      361.71     24.25 o 
  -2  11   3      608.05      567.07     51.63 o 
  -1  11   3     1377.46     1392.62     26.02 o 
   0  11   3      262.76      259.71     24.85 o 
   1  11   3      117.73      102.14     34.88 o 
   2  11   3      743.27      772.89     39.27 o 
   3  11   3      210.42      164.68     31.00 o 
   4  11   3        1.16       -4.31     59.87 o 
   5  11   3       99.33      116.97     26.64 o 
   6  11   3       54.75       98.02     24.85 o 
 -10  12   3       85.24       89.69     18.34 o 
  -9  12   3       70.64       67.36     23.60 o 
  -8  12   3      295.95      280.97     24.71 o 
  -7  12   3       18.79       27.73     24.25 o 
  -6  12   3     1522.77     1566.13     23.30 o 
  -5  12   3     1472.41     1562.59     40.64 o 
  -4  12   3      169.54      186.15     25.63 o 
  -3  12   3     2263.51     2318.42    101.61 o 
  -2  12   3     1148.33     1197.83     56.57 o 
  -1  12   3      430.84      365.47     27.77 o 
   0  12   3     1164.43     1130.33     56.57 o 
   1  12   3      235.17      285.76     34.13 o 
   2  12   3      125.36      140.67     26.40 o 
   3  12   3      115.92      147.83     26.60 o 
   4  12   3       31.57      102.69     34.13 o 
  -9  13   3       75.19       92.66     25.80 o 
  -8  13   3      359.47      396.59     21.67 o 
  -7  13   3      354.09      387.87     26.94 o 
  -6  13   3       65.92       88.37     26.76 o 
  -4  13   3     1244.82     1250.41     38.16 o 
  -3  13   3       90.85       91.02     27.57 o 
  -2  13   3      422.34      405.38     65.36 o 
  -1  13   3      654.35      700.29     31.03 o 
   0  13   3       38.89        8.15     28.16 o 
   1  13   3      291.03      332.14     28.35 o 
   2  13   3      400.34      469.32     55.20 o 
   3  13   3       11.30       38.43     38.17 o 
  -7  14   3      581.58      687.65     46.14 o 
  -6  14   3      218.12      246.06     43.39 o 
  -5  14   3       37.15       30.79     63.44 o 
  -4  14   3      337.23      389.41     28.93 o 
  -3  14   3       40.99       -1.81     49.16 o 
  -2  14   3        0.44       21.42     28.74 o 
  -1  14   3       56.26       65.60     29.90 o 
   0  14   3      126.13      138.95     68.38 o 
   1  14   3      207.00      236.68     57.67 o 
  -3  15   3       98.39       63.49     31.65 o 
   1 -16   4      873.95      777.18     48.88 o 
   0 -15   4      279.88      320.76     42.29 o 
   1 -15   4       30.81       44.49     39.55 o 
   2 -15   4      549.87      573.41     42.29 o 
   4 -15   4       41.92      -24.17     39.55 o 
   5 -15   4        9.20       29.66     40.64 o 
   6 -15   4      215.76      228.73     26.74 o 
   7 -15   4      455.90      463.01     36.80 o 
  -4 -14   4        6.62      -32.95     35.70 o 
  -3 -14   4     1447.36     1393.98     39.55 o 
  -1 -14   4       90.74      141.16     39.00 o 
   1 -14   4      849.94      804.63     27.95 o 
   3 -14   4      209.82      198.83     38.45 o 
   4 -14   4      216.53      224.64     37.90 o 
   6 -14   4      396.93      424.56     32.95 o 
   7 -14   4       34.85       53.83     31.31 o 
   8 -14   4      840.94      843.64     34.60 o 
  -6 -13   4        0.11        0.89     28.84 o 
  -5 -13   4      294.03      270.78     31.86 o 
  -4 -13   4      505.78      514.44     38.45 o 
  -3 -13   4      148.13      168.25     23.86 o 
  -2 -13   4      265.20      243.31     34.05 o 
  -1 -13   4     1352.78     1326.97     37.90 o 
   0 -13   4      530.11      521.78     36.80 o 
   1 -13   4        9.61      123.58     35.15 o 
   2 -13   4     1101.01     1051.95     27.33 o 
   4 -13   4      232.75      229.46     44.49 o 
   5 -13   4      597.16      561.33     40.09 o 
   6 -13   4     1250.00     1374.75     32.41 o 
   7 -13   4      416.63      419.02     48.06 o 
   8 -13   4       39.90       70.30     29.11 o 
   9 -13   4      835.28      846.38     33.50 o 
  -7 -12   4      543.21      526.09     20.93 o 
  -6 -12   4      431.35      449.83     28.56 o 
  -5 -12   4        0.21       53.28     28.56 o 
  -4 -12   4       22.44        0.55     28.01 o 
  -3 -12   4      434.26      427.31     30.76 o 
  -2 -12   4      175.52      203.93     22.10 o 
  -1 -12   4        8.79      -21.83     22.10 o 
   1 -12   4     4068.00     4032.00    167.79 o 
   2 -12   4     1501.00     1546.16     33.23 o 
   3 -12   4     1408.81     1398.37     39.00 o 
   4 -12   4     2228.13     2228.28     37.35 o 
   5 -12   4     2608.36     2584.99    102.98 o 
   6 -12   4       19.78       30.47     28.84 o 
   7 -12   4     2714.65     2802.27     27.67 o 
   8 -12   4      607.75      587.02     19.71 o 
   9 -12   4       12.06       49.06     23.21 o 
  10 -12   4      314.12      328.05     18.99 o 
  -8 -11   4      972.67      888.05     53.28 o 
  -7 -11   4       43.85       63.81     22.29 o 
  -6 -11   4      613.95      599.22     26.91 o 
  -5 -11   4     1400.82     1395.62     31.86 o 
  -4 -11   4      342.76      343.83     28.56 o 
  -3 -11   4        0.06       10.98     28.56 o 
  -2 -11   4      153.81      160.60     26.64 o 
  -1 -11   4      119.56      168.07     28.01 o 
   0 -11   4     1808.37     1789.81     31.03 o 
   1 -11   4      579.96      565.62     22.31 o 
   2 -11   4     2942.20     2817.61     36.25 o 
   3 -11   4     6701.67     6720.16     44.21 o 
   5 -11   4     2360.82     2346.36     35.15 o 
   6 -11   4     3578.72     3556.88     21.81 o 
   7 -11   4      150.95      139.02     20.05 o 
   8 -11   4     1102.10     1134.60     22.28 o 
   9 -11   4      862.95      867.65     26.36 o 
  10 -11   4       34.73       37.08     17.11 o 
  11 -11   4       90.53      110.29     17.52 o 
  -9 -10   4      348.57      288.25     24.44 o 
  -8 -10   4        7.50       -1.60     14.74 o 
  -7 -10   4      480.77      464.71     17.08 o 
  -6 -10   4     1058.66     1087.97     24.01 o 
  -5 -10   4      384.32      406.32     17.85 o 
  -4 -10   4      355.96      355.06     19.50 o 
  -3 -10   4       55.64       51.08     28.01 o 
  -2 -10   4     1762.63     1783.81     37.62 o 
  -1 -10   4       62.56       91.87     18.53 o 
   0 -10   4     1539.29     1538.02     69.48 o 
   1 -10   4      760.77      724.23     19.76 o 
   2 -10   4     2002.59     1914.13     52.18 o 
   3 -10   4      677.02      662.50     43.39 o 
   4 -10   4     3442.57     3285.01     24.82 o 
   5 -10   4     2029.72     2055.26     26.36 o 
   6 -10   4      340.82      393.92     45.04 o 
   7 -10   4     1221.11     1226.99     24.60 o 
   8 -10   4     2172.34     2170.26     18.83 o 
   9 -10   4        0.11      -23.96     15.68 o 
  10 -10   4      218.85      238.53     16.15 o 
  11 -10   4      312.17      304.34     18.91 o 
  -9  -9   4       20.95       29.21     16.06 o 
  -8  -9   4      104.19      101.38     13.20 o 
  -7  -9   4      399.79      405.97     14.74 o 
  -6  -9   4      104.13       87.59     14.95 o 
  -5  -9   4     2736.55     2562.76     28.01 o 
  -4  -9   4     2533.53     2577.41     38.45 o 
  -3  -9   4     1516.26     1489.00     24.01 o 
  -2  -9   4     3222.48     3145.57     21.32 o 
  -1  -9   4     3909.34     3707.04     63.44 o 
   0  -9   4       72.55       91.52     21.67 o 
   1  -9   4      815.59      817.27     24.17 o 
   2  -9   4     4542.05     4510.89     24.07 o 
   3  -9   4       68.14       72.08     24.44 o 
   4  -9   4      598.03      568.66     37.62 o 
   5  -9   4       15.44       14.39     12.90 o 
   6  -9   4      696.51      726.00     43.94 o 
   7  -9   4      712.19      704.25     17.12 o 
   8  -9   4       52.20       62.22     32.68 o 
   9  -9   4      410.81      393.72     20.56 o 
  10  -9   4      432.14      474.89     19.89 o 
  11  -9   4       33.28       66.67     15.03 o 
 -10  -8   4       77.91       75.35     13.51 o 
  -9  -8   4        9.99       16.28     10.29 o 
  -8  -8   4       50.35       51.64     31.03 o 
  -7  -8   4      251.34      231.26     12.23 o 
  -6  -8   4     2220.75     2215.80     16.48 o 
  -5  -8   4     1621.59     1625.16     16.09 o 
  -4  -8   4       35.45       46.45     13.75 o 
  -3  -8   4    11243.97    10909.22    321.03 o 
  -2  -8   4     8280.85     8337.11    126.88 o 
  -1  -8   4     1251.69     1252.82     16.30 o 
   0  -8   4     5542.16     5225.77     27.46 o 
   1  -8   4     2085.66     2065.16     17.46 o 
   2  -8   4     3213.88     3104.23     20.00 o 
   3  -8   4     5965.14     5886.58    116.44 o 
   4  -8   4       49.07       37.89     15.34 o 
   5  -8   4     2178.06     1995.96     37.67 o 
   6  -8   4      464.68      490.73     12.68 o 
   7  -8   4      162.93      159.86     12.75 o 
   8  -8   4     2661.49     2586.74     25.33 o 
   9  -8   4      918.72      941.85     20.87 o 
  10  -8   4       29.82       45.02     17.73 o 
  11  -8   4     1307.51     1281.81     24.99 o 
  12  -8   4      413.92      448.96     20.17 o 
 -11  -7   4      454.30      533.31     44.49 o 
 -10  -7   4        9.55       12.43      8.89 o 
  -9  -7   4       68.09       83.72     23.10 o 
  -8  -7   4      609.48      565.34     10.67 o 
  -7  -7   4      484.51      520.68     16.48 o 
  -6  -7   4     1037.41     1079.89     16.25 o 
  -5  -7   4     1313.11     1257.87     29.11 o 
  -4  -7   4     3138.27     3203.05     20.62 o 
  -3  -7   4        3.54       -3.69     12.63 o 
  -2  -7   4     1253.67     1190.92     27.46 o 
  -1  -7   4    10581.40    10820.63    207.06 o 
   0  -7   4      372.60      413.43     15.10 o 
   1  -7   4     4691.60     4678.99     28.01 o 
   2  -7   4     8134.76     7811.13     84.86 o 
   3  -7   4     2472.81     2522.91     17.46 o 
   4  -7   4      801.66      817.67     15.83 o 
   5  -7   4     6840.05     6650.53     71.65 o 
   6  -7   4      575.50      587.20     21.38 o 
   7  -7   4      171.47      151.27     11.88 o 
   8  -7   4     1077.71     1020.68     19.50 o 
   9  -7   4     1202.87     1224.48     17.94 o 
  10  -7   4       14.97       10.93     16.48 o 
  11  -7   4       82.37       70.38     16.88 o 
  12  -7   4      550.89      560.78     23.62 o 
 -11  -6   4       80.17      103.81     40.64 o 
 -10  -6   4      754.32      780.98     48.06 o 
  -9  -6   4      935.13      881.28     14.17 o 
  -8  -6   4        4.83       25.65      9.38 o 
  -7  -6   4     5337.14     5327.94    134.02 o 
  -6  -6   4     2536.19     2604.24     40.92 o 
  -5  -6   4     2439.24     2493.93     16.48 o 
  -4  -6   4     9299.51     9652.09    142.53 o 
  -3  -6   4     4650.70     5060.89     95.02 o 
  -2  -6   4       14.27        0.41     19.22 o 
  -1  -6   4       10.75        8.44     24.72 o 
   0  -6   4       10.77        9.61     14.01 o 
   1  -6   4     1001.11      967.44     27.19 o 
   2  -6   4      285.72      289.96     12.62 o 
   3  -6   4     1785.20     1714.45     21.42 o 
   4  -6   4     9984.90     9959.69    113.60 o 
   5  -6   4     1062.44      997.41     26.15 o 
   6  -6   4     2377.82     2397.21     20.90 o 
   7  -6   4     5529.38     5559.17     39.42 o 
   8  -6   4     1744.19     1655.80     20.67 o 
   9  -6   4      206.92      218.51     12.36 o 
  10  -6   4     1028.12     1007.94     14.82 o 
  11  -6   4       39.84       78.58     15.97 o 
  12  -6   4        7.55        6.91     16.74 o 
 -12  -5   4      247.95      372.39     42.84 o 
 -11  -5   4     1114.36     1285.23     42.29 o 
 -10  -5   4      247.18      256.25      8.53 o 
  -9  -5   4     1633.66     1619.84     50.59 o 
  -8  -5   4     2178.32     2059.13     48.15 o 
  -7  -5   4      299.66      269.44      7.38 o 
  -6  -5   4     5661.03     5764.60    158.18 o 
  -5  -5   4     5160.39     5167.48     18.67 o 
  -4  -5   4      116.93      145.67     11.26 o 
  -3  -5   4     2483.45     2433.12     11.63 o 
  -2  -5   4      617.50      596.80     12.63 o 
  -1  -5   4       85.73       96.90     21.70 o 
   0  -5   4     1243.63     1242.25     12.08 o 
   1  -5   4     3423.26     3482.02     15.13 o 
   2  -5   4     2463.25     2477.20     13.78 o 
   3  -5   4     7141.10     6806.21     19.22 o 
   4  -5   4      276.19      280.53      8.05 o 
   5  -5   4     8017.32     7815.42    121.63 o 
   6  -5   4     7230.87     7087.35     77.82 o 
   7  -5   4      179.99      201.75     10.81 o 
   8  -5   4     5396.36     5413.30     25.12 o 
   9  -5   4     2276.05     2287.13     16.46 o 
  10  -5   4      117.71      115.98     15.04 o 
  11  -5   4      904.88      928.77     17.81 o 
  12  -5   4       52.40       61.35     12.13 o 
 -12  -4   4       17.14        8.24     40.64 o 
 -11  -4   4      149.29      162.58     36.80 o 
 -10  -4   4     1687.55     1796.02     39.00 o 
  -9  -4   4      571.00      613.23     10.16 o 
  -8  -4   4      122.02      124.36      5.90 o 
  -7  -4   4     4758.68     4968.85     56.67 o 
  -6  -4   4     1463.19     1462.88      9.39 o 
  -5  -4   4       15.95        9.75      5.62 o 
  -4  -4   4     3101.99     3195.69     17.25 o 
  -3  -4   4     7271.60     7413.82     84.86 o 
  -2  -4   4     2949.22     3187.25     11.45 o 
  -1  -4   4      897.89      843.89      9.90 o 
   0  -4   4     5316.70     5248.15     26.91 o 
   1  -4   4      632.47      557.15     10.98 o 
   2  -4   4        5.09        0.27     16.20 o 
   3  -4   4     3818.67     3865.97     22.56 o 
   4  -4   4     1776.12     1719.16     14.12 o 
   5  -4   4     2307.92     2429.58      9.95 o 
   6  -4   4      356.19      343.18      9.18 o 
   7  -4   4     2775.35     2833.64     13.57 o 
   8  -4   4     1933.04     2001.86     13.31 o 
   9  -4   4       55.81       62.77     27.28 o 
  10  -4   4     2054.11     2045.15     22.08 o 
  11  -4   4      145.51      158.40     11.85 o 
  12  -4   4       39.27       45.78     13.84 o 
 -12  -3   4     1854.37     1871.27     47.78 o 
 -11  -3   4      148.59      220.25     35.70 o 
 -10  -3   4       81.51       73.05     32.41 o 
  -9  -3   4      211.84      248.26     28.56 o 
  -8  -3   4      345.54      359.75     26.36 o 
  -7  -3   4     1245.83     1268.60     29.74 o 
  -6  -3   4       55.23       63.05      8.39 o 
  -5  -3   4     1725.38     1745.17     51.63 o 
  -4  -3   4     3492.41     3149.81     15.93 o 
  -3  -3   4      622.44      602.92      6.40 o 
  -2  -3   4     9534.51     9373.24     48.33 o 
  -1  -3   4    10029.63    10312.83    191.69 o 
   0  -3   4      323.02      323.72     21.70 o 
   1  -3   4     6803.23     6860.47     33.23 o 
   2  -3   4     7205.38     7143.37    133.97 o 
   3  -3   4      385.19      349.38      5.39 o 
   4  -3   4     3404.73     3192.21     71.46 o 
   5  -3   4     5222.70     5626.00     12.47 o 
   6  -3   4       18.12       22.67      7.77 o 
   7  -3   4      597.16      589.80     26.91 o 
   8  -3   4       69.10      101.10     12.02 o 
   9  -3   4     2541.98     2541.35     14.39 o 
  10  -3   4       47.02       43.58     10.75 o 
  11  -3   4        3.77        1.65     12.02 o 
  12  -3   4      415.42      398.79     26.27 o 
 -13  -2   4      396.47      436.65     44.49 o 
 -12  -2   4      534.66      489.92     40.64 o 
 -11  -2   4     1279.89     1309.94     39.55 o 
  -9  -2   4      483.52      543.20     28.56 o 
  -8  -2   4      470.38      455.32     25.81 o 
  -7  -2   4      131.67      159.83     21.42 o 
  -6  -2   4      161.31      150.49     18.67 o 
  -5  -2   4       12.34       37.13      2.43 o 
  -4  -2   4     3200.00     3439.00     21.57 o 
  -3  -2   4    13696.10    13807.65     78.65 o 
  -2  -2   4     8479.11     8680.98     45.75 o 
  -1  -2   4     6933.21     6438.79     79.91 o 
   0  -2   4    48234.09    46736.05    236.45 o 
   1  -2   4    16491.55    14651.51   1172.51 o 
   2  -2   4     3972.36     3927.97     28.04 o 
   3  -2   4    12285.90    12296.62     75.78 o 
   4  -2   4     2406.45     2591.12     10.26 o 
   5  -2   4     4662.50     4801.35     49.43 o 
   6  -2   4     3790.73     3781.55     37.07 o 
   7  -2   4       31.91       27.57      9.89 o 
   8  -2   4      454.75      472.37     24.20 o 
   9  -2   4       40.22       38.69     16.76 o 
  10  -2   4       65.36       87.88     12.45 o 
  11  -2   4      840.93      805.73     12.46 o 
  12  -2   4      402.23      403.16     15.02 o 
 -12  -1   4      428.51      453.12     39.55 o 
 -11  -1   4       35.97      107.65     34.05 o 
 -10  -1   4      380.35      331.19     30.76 o 
  -9  -1   4      488.85      476.19     28.01 o 
  -8  -1   4      922.52      976.55     26.36 o 
  -7  -1   4      971.45     1066.63     22.52 o 
  -6  -1   4      948.35      934.26     19.77 o 
  -5  -1   4     2951.62     2724.24     21.42 o 
  -4  -1   4     1346.43     1369.50     20.79 o 
  -3  -1   4     1212.79     1115.33     10.66 o 
  -2  -1   4     3343.79     3484.59     30.60 o 
  -1  -1   4      723.91      671.02      6.44 o 
   0  -1   4      972.25      908.21      5.77 o 
   2  -1   4     5166.13     5385.32     10.98 o 
   3  -1   4       56.61       37.16     12.63 o 
   4  -1   4    11091.55    11366.88    104.03 o 
   5  -1   4     4289.29     4214.09     46.29 o 
   6  -1   4     1196.50     1222.45     15.96 o 
   7  -1   4       11.84        1.07      8.53 o 
   8  -1   4      885.87      871.93     10.80 o 
   9  -1   4      374.74      397.36     10.75 o 
  10  -1   4      129.35      124.37     10.68 o 
  11  -1   4      194.06      190.92     13.67 o 
  12  -1   4      474.10      444.83     12.14 o 
 -12   0   4       17.87      -43.94     35.70 o 
 -10   0   4     1503.39     1430.78     33.50 o 
  -9   0   4     1488.35     1523.05     30.76 o 
  -8   0   4     1222.67     1217.12     26.91 o 
  -7   0   4     4987.52     4850.91     31.31 o 
  -6   0   4     2584.16     2653.96     36.80 o 
  -5   0   4     5583.15     5466.10     53.28 o 
  -4   0   4     8097.66     7875.02    142.53 o 
  -3   0   4     5608.93     5817.59     50.36 o 
  -2   0   4      891.54      868.38      6.73 o 
  -1   0   4    18550.10    18603.66    138.07 o 
   0   0   4     6236.95     6427.78     18.67 o 
   1   0   4     1506.49     1489.00     14.28 o 
   2   0   4       18.07       57.67     12.08 o 
   3   0   4     3153.59     3142.21     18.12 o 
   4   0   4     8092.01     8434.16    204.04 o 
   5   0   4     1486.89     1483.25     14.14 o 
   6   0   4      506.32      538.09     11.06 o 
   7   0   4     1795.87     1809.53     20.38 o 
   8   0   4      464.56      450.93     13.59 o 
   9   0   4      100.49      113.34     10.58 o 
  10   0   4     1898.16     1907.50     62.14 o 
  11   0   4      212.10      188.14     12.13 o 
  12   0   4       68.28       81.00     11.51 o 
 -13   1   4        0.77       -0.55     37.90 o 
 -10   1   4      636.76      650.85     30.76 o 
  -9   1   4      731.54      713.47     28.01 o 
  -8   1   4    10617.67    11031.24     55.20 o 
  -7   1   4     2733.01     2771.14     18.83 o 
  -6   1   4    13896.06    13464.88    198.67 o 
  -5   1   4    19608.33    19642.18    121.93 o 
  -4   1   4     2652.38     2732.87     22.23 o 
  -3   1   4     1691.70     1514.45      6.74 o 
  -2   1   4     4569.62     4691.05     27.43 o 
  -1   1   4     4998.34     4804.26     26.81 o 
   0   1   4     2467.92     2477.99     30.76 o 
   1   1   4      540.27      485.02      9.32 o 
   2   1   4     1504.75     1569.74     10.87 o 
   3   1   4     9162.04     9900.97    129.90 o 
   4   1   4     1165.74     1216.57     17.03 o 
   5   1   4     3840.69     3597.54     37.90 o 
   6   1   4     4186.07     4206.04     67.01 o 
   7   1   4       62.54       68.28     16.18 o 
   8   1   4     4712.38     4711.91     38.46 o 
   9   1   4     3139.55     3138.28     63.97 o 
  10   1   4      337.44      316.10     12.13 o 
  11   1   4     1215.79     1243.10     17.17 o 
 -10   2   4     1459.48     1485.15     23.30 o 
  -9   2   4      952.07      940.18     29.66 o 
  -8   2   4     1031.56      996.09     18.44 o 
  -7   2   4    12739.40    13125.06    124.97 o 
  -6   2   4     1650.25     1632.78      9.47 o 
  -5   2   4     1252.93     1244.18      6.20 o 
  -4   2   4    12454.09    12661.21     75.26 o 
  -3   2   4    14806.35    15174.90     66.24 o 
  -2   2   4      479.58      568.08      9.93 o 
  -1   2   4    12420.98    12398.82    104.63 o 
   0   2   4       11.50       18.40      9.32 o 
   1   2   4     1222.08     1130.31     16.75 o 
   2   2   4       22.72        8.79      9.71 o 
   3   2   4     1856.22     1831.74     13.20 o 
   4   2   4     5034.75     5267.78     79.64 o 
   5   2   4       34.99        9.34     16.48 o 
   6   2   4     1868.15     1852.59     20.87 o 
   7   2   4     2722.21     2735.86     27.46 o 
   8   2   4       25.62       13.09     14.38 o 
   9   2   4      703.51      693.55     67.28 o 
  10   2   4     1104.51     1085.30     33.53 o 
  11   2   4       45.72       32.39     12.15 o 
 -11   3   4        3.51       -6.79     24.17 o 
 -10   3   4     2246.54     2261.29     36.80 o 
  -9   3   4     2275.66     2260.89     35.85 o 
  -8   3   4       25.80       34.14      8.56 o 
  -7   3   4      367.65      377.60      5.55 o 
  -6   3   4      960.34      989.86     17.28 o 
  -5   3   4       14.92        6.88      5.88 o 
  -4   3   4     1257.46     1407.99     40.20 o 
  -3   3   4     2363.98     2477.07     14.76 o 
  -2   3   4       56.54       48.19      9.32 o 
  -1   3   4      119.36      144.40     35.43 o 
   0   3   4      575.35      599.73     10.67 o 
   1   3   4     1147.14     1044.19     21.97 o 
   2   3   4     7913.85     7711.50     65.36 o 
   3   3   4     1090.91     1071.96     46.69 o 
   4   3   4     1809.37     1757.83     46.69 o 
   5   3   4     1727.67     1769.60     41.19 o 
   6   3   4      121.52      127.07     13.01 o 
   7   3   4     1450.36     1392.88     23.07 o 
   8   3   4       19.54        3.02     15.84 o 
   9   3   4        4.87       44.93     22.35 o 
  10   3   4        4.20       27.46     19.77 o 
  11   3   4      130.23      143.58     25.71 o 
 -12   4   4      300.19      348.51     30.76 o 
 -11   4   4     2794.30     2807.56     23.73 o 
 -10   4   4     1067.76     1060.95     41.04 o 
  -9   4   4      896.35      895.18     16.51 o 
  -8   4   4      797.57      806.62     10.77 o 
  -7   4   4      370.53      367.97      7.45 o 
  -6   4   4      510.86      512.84     13.75 o 
  -5   4   4      362.33      392.36      8.10 o 
  -4   4   4     3547.43     3776.16     28.32 o 
  -3   4   4    13321.00    13377.71    113.88 o 
  -2   4   4     7943.24     8130.69     89.80 o 
  -1   4   4      946.24      850.63     12.41 o 
   0   4   4    12701.98    12380.70    218.32 o 
   1   4   4     4702.85     4686.07     47.78 o 
   2   4   4     5821.59     5888.79     40.64 o 
   3   4   4    23732.23    23579.31    218.32 o 
   4   4   4      581.35      595.30     14.56 o 
   5   4   4     3814.14     3844.57     79.64 o 
   6   4   4      726.11      729.01     15.73 o 
   7   4   4      231.22      243.45     20.87 o 
   8   4   4       45.82       54.92     22.52 o 
   9   4   4       24.09       38.53     17.81 o 
  10   4   4       13.78       22.85     16.96 o 
 -13   5   4      351.90      397.10     41.74 o 
 -12   5   4     1156.96     1163.43     28.35 o 
 -11   5   4       14.78       18.57      7.85 o 
 -10   5   4      620.51      584.85     14.03 o 
  -9   5   4      146.61      143.18      7.53 o 
  -8   5   4      286.98      285.50     15.11 o 
  -7   5   4      864.24      837.48     10.10 o 
  -6   5   4     4560.63     4573.35     43.06 o 
  -5   5   4      584.55      580.59     12.27 o 
  -4   5   4     7808.47     8014.58     70.31 o 
  -3   5   4     1314.91     1272.43     39.27 o 
  -2   5   4    10159.09    10264.56     94.47 o 
  -1   5   4     4957.73     4866.83     27.46 o 
   0   5   4      600.23      571.57     13.98 o 
   1   5   4     6196.60     6162.46    104.91 o 
   2   5   4     3471.95     3392.90     27.46 o 
   3   5   4        5.20       10.82     16.75 o 
   4   5   4     5074.78     4972.46     39.82 o 
   5   5   4     2931.12     2851.69     25.54 o 
   6   5   4      424.79      386.73     16.50 o 
   7   5   4      700.98      720.14     25.54 o 
   8   5   4      274.01      251.00     24.72 o 
   9   5   4       93.81      104.36     23.62 o 
  10   5   4       16.62       45.48     18.78 o 
 -13   6   4        1.72       11.16     27.38 o 
 -12   6   4      129.44      145.32     14.16 o 
 -11   6   4      672.84      639.66     19.74 o 
 -10   6   4      343.07      338.91      9.05 o 
  -9   6   4        0.69        4.43      9.29 o 
  -8   6   4     2029.19     2035.32     13.49 o 
  -7   6   4     9251.18     9215.06    105.87 o 
  -6   6   4     1297.29     1265.81     34.52 o 
  -5   6   4     1405.62     1385.98     30.24 o 
  -4   6   4    16994.04    17140.28    129.22 o 
  -3   6   4     1354.84     1321.90     15.91 o 
  -2   6   4     4940.07     5032.01     48.06 o 
  -1   6   4     2624.24     2587.77     34.60 o 
   0   6   4       80.02      112.80     14.74 o 
   1   6   4     3197.34     3236.65     23.07 o 
   2   6   4      883.78      845.43     17.28 o 
   3   6   4      745.97      716.11     17.64 o 
   4   6   4      328.98      276.46     23.89 o 
   5   6   4      576.49      569.07     18.42 o 
   6   6   4      853.01      846.61     51.08 o 
   7   6   4      842.69      844.85     19.81 o 
   8   6   4      130.02      136.62     20.05 o 
   9   6   4      338.12      341.63     52.18 o 
 -13   7   4      143.26      164.22     40.09 o 
 -12   7   4       11.79        0.36      8.84 o 
 -11   7   4        3.26       -5.91     11.49 o 
 -10   7   4        0.45       -7.28     12.56 o 
  -9   7   4      576.75      575.69     12.45 o 
  -8   7   4     1696.05     1660.60     30.75 o 
  -7   7   4       13.54       15.92     11.89 o 
  -6   7   4     6102.64     6083.50     53.57 o 
  -5   7   4     6770.11     6651.78     53.36 o 
  -4   7   4      618.57      627.78     46.14 o 
  -3   7   4     4472.28     4236.69     71.68 o 
  -2   7   4     6311.93     6146.41    118.64 o 
  -1   7   4     2543.29     2498.61     40.64 o 
   0   7   4     5724.08     5556.25     57.12 o 
   1   7   4        3.07        1.33     21.76 o 
   2   7   4        6.85       -7.95     17.64 o 
   3   7   4      136.12      121.30     30.76 o 
   4   7   4      131.79      132.48     18.83 o 
   5   7   4       29.45       56.83     18.44 o 
   6   7   4      425.20      467.74     24.79 o 
   7   7   4       43.24       17.21     24.56 o 
   8   7   4     1054.65      988.79     66.18 o 
   9   7   4      371.00      354.26     28.01 o 
 -12   8   4      101.49       96.46     19.50 o 
 -11   8   4      797.43      753.29     29.58 o 
 -10   8   4      628.48      610.05     13.42 o 
  -9   8   4       40.57       42.41     14.86 o 
  -8   8   4      814.55      803.30     14.48 o 
  -7   8   4     2167.83     2255.04     28.26 o 
  -6   8   4       35.69       49.82     14.11 o 
  -5   8   4     1995.10     1979.15     17.00 o 
  -4   8   4     1437.57     1433.52     29.66 o 
  -3   8   4     1113.13     1050.68     19.80 o 
  -2   8   4      432.03      394.79     50.53 o 
  -1   8   4     4010.35     3989.09     48.06 o 
   0   8   4       83.96       69.69     24.74 o 
   1   8   4       16.55       17.82     19.02 o 
   2   8   4      118.68      130.71     22.24 o 
   3   8   4      235.01      253.49     28.84 o 
   4   8   4      272.03      241.45     32.95 o 
   5   8   4      729.35      688.20     49.98 o 
   6   8   4      329.36      341.08     21.36 o 
   7   8   4      116.36       96.75     20.78 o 
   8   8   4        1.62        7.23     20.39 o 
 -12   9   4      554.09      509.96     21.95 o 
 -11   9   4       32.60       38.17     13.37 o 
 -10   9   4     1483.34     1415.34     40.92 o 
  -9   9   4      521.91      580.35     19.60 o 
  -8   9   4      170.74      175.32     14.87 o 
  -7   9   4     1709.24     1710.04     46.79 o 
  -6   9   4     2299.12     2234.15     19.13 o 
  -5   9   4      143.99      156.59     18.01 o 
  -4   9   4        1.95       -3.69     18.98 o 
  -3   9   4      789.43      783.85     27.74 o 
  -2   9   4     1565.46     1525.65     22.31 o 
  -1   9   4      807.22      849.23     23.34 o 
   0   9   4        6.19       -3.59     34.60 o 
   1   9   4     2049.67     2235.82     25.82 o 
   2   9   4     1067.69     1020.65     23.86 o 
   3   9   4      335.37      368.59     28.61 o 
   4   9   4     1532.04     1583.37     25.62 o 
   5   9   4      703.70      645.68     24.07 o 
   6   9   4      139.20      155.48     22.33 o 
   7   9   4      608.39      600.32     24.08 o 
 -11  10   4     1670.42     1606.24     55.47 o 
 -10  10   4      181.18      191.79     20.73 o 
  -9  10   4     2076.19     2025.60     43.39 o 
  -8  10   4     1939.25     1935.35     38.41 o 
  -7  10   4       35.91       27.16     22.45 o 
  -6  10   4      609.35      654.76     18.05 o 
  -5  10   4     1648.72     1605.47     28.10 o 
  -4  10   4       87.91       50.14     21.16 o 
  -3  10   4      208.85      186.63     21.92 o 
  -2  10   4       60.29       12.34     34.60 o 
  -1  10   4      756.65      705.81     23.47 o 
   0  10   4      390.50      398.79     28.88 o 
   1  10   4      123.22      118.87     23.11 o 
   2  10   4     1412.55     1440.23     26.80 o 
   3  10   4     2146.48     2159.38     49.43 o 
   4  10   4       55.11       51.17     23.88 o 
   5  10   4     1222.53     1215.58     59.04 o 
   6  10   4      446.82      511.43     24.66 o 
 -11  11   4      121.36      123.33     25.92 o 
 -10  11   4      941.40      849.13     40.64 o 
  -9  11   4      619.09      564.88     23.62 o 
  -8  11   4       58.99       60.38     31.19 o 
  -7  11   4     1002.29     1051.95     27.02 o 
  -6  11   4      848.07      850.27     23.46 o 
  -5  11   4       62.06       55.24     23.83 o 
  -4  11   4      257.31      289.18     23.88 o 
  -3  11   4      408.37      405.08     62.89 o 
  -2  11   4     1107.88     1047.91     39.55 o 
  -1  11   4       16.52       25.68     24.85 o 
   0  11   4     1083.85     1062.90     27.18 o 
   1  11   4     1636.65     1664.04     29.32 o 
   2  11   4      738.99      713.13     71.13 o 
   3  11   4        2.91       -0.87     25.24 o 
   4  11   4     1016.42      981.56     28.35 o 
   5  11   4      139.04      128.55     26.21 o 
 -10  12   4       18.85      -23.62     39.55 o 
  -9  12   4       20.18       14.28     37.90 o 
  -8  12   4      138.69      210.01     57.12 o 
  -7  12   4      526.66      637.12     39.00 o 
  -6  12   4        0.70       15.90     20.68 o 
  -5  12   4      967.32     1031.23     27.15 o 
  -4  12   4     1324.58     1333.11     35.22 o 
  -3  12   4       57.62       53.04     49.43 o 
  -2  12   4     1152.49     1138.95     49.71 o 
  -1  12   4      867.78      941.95     46.14 o 
   0  12   4      190.34      179.75     27.15 o 
   1  12   4      277.69      325.17     56.57 o 
   2  12   4      138.72      205.26     48.33 o 
   3  12   4       62.67       66.80     53.55 o 
   4  12   4       86.01      139.62     27.95 o 
  -8  13   4      115.67      175.43     33.84 o 
  -7  13   4        1.09       52.95     26.50 o 
  -6  13   4      683.58      751.49     33.89 o 
  -5  13   4      881.70      865.38     43.12 o 
  -4  13   4      106.38      104.11     28.71 o 
  -3  13   4     1703.59     1737.10     32.02 o 
  -2  13   4      566.66      645.38     47.51 o 
  -1  13   4      132.98      109.01     28.54 o 
   0  13   4      945.46      975.83     38.22 o 
   1  13   4      164.70      206.94     29.69 o 
   2  13   4       36.54       28.53     29.69 o 
  -7  14   4       49.49       53.95     29.56 o 
  -6  14   4       25.57       30.68     35.32 o 
  -5  14   4      237.80      233.81     30.10 o 
  -4  14   4      489.41      475.51     39.59 o 
  -3  14   4        0.56      -32.57     30.49 o 
  -2  14   4      471.37      493.38     39.35 o 
  -1  14   4      208.43      170.04     31.26 o 
   0  14   4        4.84       35.80     31.45 o 
   2 -16   5      392.26      412.55     32.95 o 
  -2 -15   5      848.83      740.38     41.74 o 
  -1 -15   5       10.07       35.15     42.84 o 
   2 -15   5      214.58      249.91     39.55 o 
   3 -15   5        1.58      -28.56     42.29 o 
   6 -15   5        7.60       -4.39     32.95 o 
   7 -15   5      209.18      247.71     34.05 o 
  -4 -14   5     1291.98     1295.66     37.35 o 
  -3 -14   5      227.90      247.16     35.15 o 
  -2 -14   5     1407.15     1397.75     35.43 o 
  -1 -14   5     1083.14     1193.50     39.55 o 
   2 -14   5      381.24      355.91     37.90 o 
   4 -14   5      180.93      121.93     40.09 o 
   6 -14   5      496.88      502.35     31.58 o 
   7 -14   5      403.54      389.41     30.76 o 
   8 -14   5        4.73      -10.98     29.66 o 
  -6 -13   5      278.01      294.89     22.10 o 
  -5 -13   5      885.27      894.93     57.40 o 
  -4 -13   5       40.33       41.15     28.84 o 
  -3 -13   5      805.76      828.26     34.60 o 
  -2 -13   5      577.84      561.87     35.15 o 
  -1 -13   5      442.84      515.64     37.35 o 
   0 -13   5     1815.24     1904.22     40.64 o 
   2 -13   5        9.32      -27.80     29.93 o 
   4 -13   5      782.37      725.00     36.25 o 
   5 -13   5       86.26       92.82     35.70 o 
   6 -13   5       34.36       35.96     18.47 o 
   7 -13   5        1.48       13.18     28.01 o 
   8 -13   5      550.67      628.88     30.21 o 
   9 -13   5      620.21      619.55     31.31 o 
  -7 -12   5      252.80      267.89     19.20 o 
  -6 -12   5        9.03        7.69     26.36 o 
  -3 -12   5      494.59      506.95     34.05 o 
  -2 -12   5     1411.50     1409.35     44.76 o 
  -1 -12   5     2209.27     2221.77     43.66 o 
   0 -12   5      954.21      908.45     32.95 o 
   1 -12   5       22.42       34.60     33.50 o 
   2 -12   5     1449.32     1408.26     34.05 o 
   3 -12   5     1116.75     1153.41     36.80 o 
   4 -12   5        2.94        8.79     31.31 o 
   6 -12   5     1267.05     1263.81     28.56 o 
   7 -12   5       40.46       21.94     17.28 o 
   8 -12   5        8.72       10.67     19.22 o 
   9 -12   5      769.89      745.27     19.28 o 
  10 -12   5      595.80      609.81     22.21 o 
  -8 -11   5        7.69       17.80     15.91 o 
  -7 -11   5     1219.13     1257.98     22.52 o 
  -6 -11   5      813.52      777.18     26.36 o 
  -4 -11   5        5.45       14.83     26.91 o 
  -3 -11   5     2635.49     2315.18    251.83 o 
  -2 -11   5       36.02       54.92     26.36 o 
  -1 -11   5       10.45       45.59     28.01 o 
   0 -11   5      324.36      308.93     32.13 o 
   1 -11   5     3853.95     3801.63     27.54 o 
   2 -11   5     1876.08     1869.07     33.50 o 
   3 -11   5      906.81      886.87     23.89 o 
   4 -11   5     3339.65     3268.16     69.20 o 
   5 -11   5     1316.65     1316.42     20.17 o 
   6 -11   5        3.65        6.59     21.97 o 
   7 -11   5     3354.85     3306.91     91.17 o 
   8 -11   5     1447.93     1443.40     19.07 o 
   9 -11   5       18.13        0.76     20.38 o 
  10 -11   5      409.99      418.54     17.95 o 
  -9 -10   5      284.39      270.94     14.37 o 
  -8 -10   5     2581.57     2478.37     51.63 o 
  -7 -10   5      127.95      143.25     15.70 o 
  -6 -10   5     1543.31     1509.74     88.15 o 
  -5 -10   5     1556.11     1488.31     25.43 o 
  -4 -10   5     1689.66     1702.10     38.17 o 
  -3 -10   5      751.46      706.76     18.98 o 
  -2 -10   5      103.59       95.16     39.00 o 
  -1 -10   5      375.82      382.41     18.76 o 
   0 -10   5     1424.25     1366.38     21.14 o 
   1 -10   5      779.97      714.56     27.46 o 
   2 -10   5     2159.26     2073.28     22.52 o 
   3 -10   5     8165.91     7864.05     45.59 o 
   4 -10   5      395.75      443.75     21.16 o 
   5 -10   5     5986.73     5872.33     65.80 o 
   6 -10   5     2005.81     2102.97     39.82 o 
   7 -10   5      451.08      442.21     19.16 o 
   8 -10   5     1241.17     1246.01     17.92 o 
   9 -10   5      846.64      864.67     17.44 o 
  10 -10   5       45.64       88.52     20.36 o 
  11 -10   5      467.79      491.80     16.99 o 
  -9  -9   5      261.04      276.58     12.43 o 
  -8  -9   5        7.95       10.08     15.10 o 
  -7  -9   5     1826.20     1683.43     24.17 o 
  -6  -9   5     1337.29     1279.38     16.86 o 
  -4  -9   5      823.65      777.23     44.49 o 
  -3  -9   5     1544.09     1552.60     53.55 o 
  -2  -9   5      301.02      336.16     16.65 o 
  -1  -9   5       17.98       42.20     32.68 o 
   0  -9   5     1734.29     1798.25     18.98 o 
   1  -9   5     1717.30     1592.25     27.46 o 
   2  -9   5      782.42      754.99     55.20 o 
   3  -9   5      474.73      518.48     25.27 o 
   4  -9   5     4396.25     4305.56     25.44 o 
   5  -9   5     2880.03     2909.61     33.85 o 
   6  -9   5      468.64      474.09     13.52 o 
   7  -9   5     1604.45     1594.04     16.73 o 
   8  -9   5     1161.26     1170.43     18.99 o 
   9  -9   5       12.40        5.63     14.35 o 
  10  -9   5      660.02      685.59     16.24 o 
  11  -9   5      381.20      410.44     25.28 o 
 -10  -8   5      101.57       92.99     17.58 o 
  -9  -8   5       44.03       84.89     11.71 o 
  -8  -8   5       26.85       36.45     13.60 o 
  -7  -8   5      290.76      303.10     11.84 o 
  -6  -8   5        0.38        8.39     12.23 o 
  -5  -8   5      149.97      130.17     23.62 o 
  -4  -8   5     5195.09     5133.66    100.79 o 
  -3  -8   5     1545.14     1606.99     16.69 o 
  -2  -8   5     2840.66     2776.71     49.71 o 
  -1  -8   5     2329.23     2169.95     17.43 o 
   0  -8   5      695.55      720.02     15.52 o 
   1  -8   5      451.84      428.41     20.87 o 
   2  -8   5     9142.28     9291.03     59.32 o 
   3  -8   5      369.19      336.48     26.36 o 
   4  -8   5      395.49      358.64     14.24 o 
   5  -8   5       14.94       31.66     18.04 o 
   6  -8   5       25.54       37.46     11.72 o 
   7  -8   5      718.90      722.25     13.56 o 
   8  -8   5       67.01       60.92     13.25 o 
   9  -8   5      229.45      261.15     13.67 o 
  10  -8   5      397.76      424.79     16.75 o 
  11  -8   5        5.82       -6.03     26.36 o 
  12  -8   5      814.77      866.79     21.49 o 
 -11  -7   5      287.75      308.12     43.94 o 
 -10  -7   5      102.98      104.86      9.34 o 
  -9  -7   5       18.63       19.06      7.59 o 
  -8  -7   5        1.66        4.75     15.93 o 
  -7  -7   5      280.73      265.00     12.38 o 
  -6  -7   5     1430.54     1341.82     46.96 o 
  -5  -7   5     4806.76     4716.56     32.41 o 
  -4  -7   5       82.41       97.80     12.19 o 
  -3  -7   5    14179.90    14326.80    373.76 o 
  -2  -7   5    10680.37    10781.76    117.26 o 
  -1  -7   5     2588.28     2744.85     16.89 o 
   0  -7   5    13490.97    14098.07     88.15 o 
   1  -7   5     3597.30     3801.74     40.37 o 
   2  -7   5     3821.27     3790.18     22.79 o 
   3  -7   5    16077.75    16479.06    356.18 o 
   4  -7   5     1491.84     1550.01     27.46 o 
   5  -7   5     1053.18     1025.59     11.72 o 
   6  -7   5      117.34      123.60     10.85 o 
   7  -7   5       80.52       81.55     11.62 o 
   8  -7   5     2807.66     2790.90     23.26 o 
   9  -7   5      479.94      474.39     23.01 o 
  10  -7   5      344.96      330.95     37.90 o 
  11  -7   5     1406.58     1479.64     42.84 o 
  12  -7   5      629.36      601.42     26.36 o 
 -11  -6   5      288.74      358.11     41.74 o 
 -10  -6   5       15.46       22.89     10.51 o 
  -9  -6   5      360.49      343.74      9.60 o 
  -8  -6   5      643.37      599.29     14.09 o 
  -7  -6   5      822.97      815.85      9.51 o 
  -6  -6   5      788.34      798.25     10.08 o 
  -5  -6   5     1973.36     1991.25     12.62 o 
  -4  -6   5     2232.01     2242.17     34.05 o 
  -3  -6   5      285.49      312.45     35.15 o 
  -2  -6   5     4477.51     4419.98     16.69 o 
  -1  -6   5     5935.17     5931.89     20.05 o 
   0  -6   5        3.37       28.21     12.08 o 
   1  -6   5     5774.49     5885.41     19.81 o 
   2  -6   5     7301.68     7292.97     42.57 o 
   3  -6   5      373.81      346.63     23.34 o 
   4  -6   5     1218.35     1156.85     33.43 o 
   5  -6   5     2466.93     2535.52     19.24 o 
   6  -6   5      538.65      504.94     14.74 o 
   7  -6   5       25.32       49.69     11.91 o 
   8  -6   5       30.00       41.03     11.37 o 
   9  -6   5     1270.34     1260.15     16.06 o 
  10  -6   5        2.62       12.27     13.00 o 
  11  -6   5        2.29       18.80     16.42 o 
  12  -6   5      622.73      618.24     29.82 o 
 -12  -5   5      169.76      226.29     42.84 o 
 -11  -5   5       45.35       77.99     37.35 o 
 -10  -5   5      945.85     1030.38     38.45 o 
  -9  -5   5      315.99      328.76     13.65 o 
  -8  -5   5      391.27      404.39      9.74 o 
  -7  -5   5     6121.20     6248.73     45.96 o 
  -6  -5   5     7133.00     7328.36    151.04 o 
  -5  -5   5     2288.82     2387.56     14.83 o 
  -4  -5   5     7355.29     7813.23    166.42 o 
  -3  -5   5     3355.21     3295.32     16.20 o 
  -2  -5   5       65.25       80.35      9.30 o 
  -1  -5   5     1239.32     1236.82     11.06 o 
   0  -5   5     4505.77     5386.42     24.17 o 
   1  -5   5     3035.83     3093.33     15.15 o 
   2  -5   5     2678.24     2646.69     46.96 o 
   3  -5   5     1938.27     1893.18     18.24 o 
   4  -5   5    14235.18    14879.92    115.83 o 
   5  -5   5     1773.63     1761.73     10.80 o 
   6  -5   5      470.77      499.41     10.45 o 
   7  -5   5     8081.36     8152.45     38.20 o 
   8  -5   5     1478.39     1498.06     17.41 o 
   9  -5   5     1092.50     1125.98     16.69 o 
  10  -5   5     1372.23     1372.37     18.24 o 
  11  -5   5      395.60      398.11     13.51 o 
  12  -5   5       27.49       24.17     12.93 o 
 -12  -4   5       50.45       65.91     41.19 o 
 -11  -4   5     1440.67     1578.52     40.64 o 
 -10  -4   5      797.31      743.67     36.25 o 
  -9  -4   5      724.29      745.32     31.31 o 
  -8  -4   5     3256.08     3380.45     79.20 o 
  -7  -4   5      844.71      841.91     12.45 o 
  -6  -4   5     3666.85     3642.36     47.20 o 
  -5  -4   5    11125.49    11541.60    196.35 o 
  -4  -4   5      158.32      176.99      6.72 o 
  -3  -4   5     2283.89     2160.33     32.41 o 
  -2  -4   5     3298.48     3266.40     60.14 o 
  -1  -4   5     2484.81     2730.33     20.87 o 
   0  -4   5      687.52      701.46     19.50 o 
   1  -4   5     2955.79     3152.31     13.78 o 
   2  -4   5       16.46       28.73      4.85 o 
   3  -4   5     8414.67     8476.86     76.99 o 
   4  -4   5      847.75     1032.28     12.11 o 
   5  -4   5     3290.42     3088.49     36.47 o 
   6  -4   5     8884.73     9096.11    140.57 o 
   7  -4   5      435.43      440.59     12.66 o 
   8  -4   5     5151.99     5222.04     41.74 o 
   9  -4   5     1810.91     1867.74     43.39 o 
  10  -4   5      221.05      217.78     12.75 o 
  11  -4   5      936.01      937.16     14.16 o 
  12  -4   5      227.06      230.26     17.29 o 
 -12  -3   5      219.74      243.31     39.55 o 
 -11  -3   5      386.22      342.18     38.45 o 
 -10  -3   5      940.39      969.96     34.60 o 
  -9  -3   5       46.72       60.97     28.56 o 
  -8  -3   5      683.16      721.70     27.46 o 
  -7  -3   5     4716.84     4597.71     33.50 o 
  -6  -3   5      683.62      623.01     22.57 o 
  -5  -3   5     2290.12     2594.76     53.89 o 
  -4  -3   5     1144.94     1236.63     15.98 o 
  -3  -3   5     7670.75     7908.54    107.38 o 
  -2  -3   5      102.84       82.27     10.98 o 
  -1  -3   5      430.89      418.39      8.52 o 
   0  -3   5    15022.60    14853.15     83.21 o 
   1  -3   5     4051.03     4113.89     64.54 o 
   2  -3   5      189.59      222.53     14.00 o 
   3  -3   5     7475.46     7890.82     92.01 o 
   4  -3   5     4408.87     4268.73     50.36 o 
   5  -3   5      291.21      298.19      8.73 o 
   6  -3   5      611.15      567.52     10.94 o 
   7  -3   5     3508.01     3563.79     45.59 o 
   8  -3   5      749.56      754.83     11.29 o 
   9  -3   5      269.24      267.71     22.32 o 
  10  -3   5     1955.87     2038.12     20.74 o 
  11  -3   5      220.14      211.03     12.46 o 
  12  -3   5        1.17        2.43     12.30 o 
 -13  -2   5      182.64      193.88     42.84 o 
 -11  -2   5      398.07      428.96     36.25 o 
 -10  -2   5      770.59      805.19     33.50 o 
  -9  -2   5       33.33       39.55     28.01 o 
  -8  -2   5       20.27       23.62     24.17 o 
  -7  -2   5       64.91       48.33     21.42 o 
  -6  -2   5      735.73      750.26     19.77 o 
  -5  -2   5     4865.99     5189.51     47.78 o 
  -4  -2   5     2139.71     2159.26     18.12 o 
  -3  -2   5      651.36      673.94      5.14 o 
  -2  -2   5     9240.31     9178.87     33.38 o 
  -1  -2   5     8899.03     8595.60     89.08 o 
   0  -2   5      679.76      683.85      5.22 o 
   1  -2   5    15324.59    14556.56     32.95 o 
   2  -2   5     6786.59     6760.69     31.86 o 
   3  -2   5       88.15       60.26      9.32 o 
   4  -2   5    11289.71    11338.44     93.10 o 
   5  -2   5     9272.16     9515.43     70.03 o 
   6  -2   5        0.25        5.80      9.26 o 
   7  -2   5       69.93       74.07      9.25 o 
   8  -2   5      287.46      288.55     22.35 o 
   9  -2   5      628.77      618.35     12.03 o 
  10  -2   5      244.67      258.97     11.77 o 
  11  -2   5       50.70       60.24     21.45 o 
  12  -2   5      611.23      557.28     13.70 o 
 -11  -1   5     1780.72     1911.91     40.09 o 
 -10  -1   5       84.92       53.83     30.21 o 
  -9  -1   5     1733.25     1734.51     31.86 o 
  -8  -1   5     1612.84     1590.61     28.01 o 
  -7  -1   5        9.00      -17.58     20.32 o 
  -6  -1   5        3.94        4.94     17.03 o 
  -5  -1   5      542.17      538.96      2.94 o 
  -4  -1   5     2217.21     2209.86     35.19 o 
  -3  -1   5     8511.67     8601.55     25.37 o 
  -2  -1   5    11048.82    10922.84    133.33 o 
  -1  -1   5     7232.46     7369.29    104.63 o 
   0  -1   5    44769.37    42670.63     42.29 o 
   2  -1   5     4597.80     4844.32      9.89 o 
   3  -1   5    25022.61    25680.72    116.71 o 
   4  -1   5     2223.65     2257.96     23.17 o 
   5  -1   5     5186.17     5186.36     13.50 o 
   6  -1   5     2841.43     2862.97     50.69 o 
   7  -1   5      327.63      340.19     12.77 o 
   8  -1   5       18.58       31.20     10.14 o 
   9  -1   5      115.43      109.43     21.15 o 
  10  -1   5      160.34      153.18     11.65 o 
  11  -1   5      662.39      644.43     20.93 o 
  12  -1   5      204.45      178.19     15.91 o 
 -12   0   5     1086.09     1033.12     40.64 o 
 -11   0   5        4.13      -57.67     33.50 o 
 -10   0   5      335.64      325.70     30.21 o 
  -9   0   5     1083.04     1085.30     29.66 o 
  -8   0   5     1278.49     1336.86     27.46 o 
  -7   0   5        0.93        6.32     20.32 o 
  -6   0   5     3413.11     3458.72     30.48 o 
  -5   0   5     3353.79     3319.52     27.03 o 
  -4   0   5     5311.03     5464.40     89.45 o 
  -3   0   5      193.75      161.42      5.53 o 
  -2   0   5     8219.47     7934.55     11.52 o 
  -1   0   5     3176.52     3125.34     11.26 o 
   0   0   5      718.25      743.76      5.53 o 
   1   0   5    15142.23    14972.34     32.95 o 
   2   0   5    12695.36    12731.98     48.33 o 
   3   0   5       83.58      134.02     14.28 o 
   4   0   5     3308.10     3332.25     21.42 o 
   5   0   5     3665.14     3562.08     70.03 o 
   6   0   5      339.23      333.76     11.41 o 
   7   0   5      260.01      265.51      9.93 o 
   8   0   5      560.59      599.95     14.74 o 
   9   0   5      672.53      652.64     19.71 o 
  10   0   5        7.44        0.90     14.16 o 
  11   0   5       74.64       57.12     14.71 o 
 -13   1   5      126.98      181.80     39.55 o 
 -12   1   5       42.11       -6.04     36.25 o 
 -11   1   5     1118.58     1072.12     36.25 o 
 -10   1   5     1373.07     1385.74     32.95 o 
  -9   1   5      989.61      970.69     26.27 o 
  -8   1   5      478.10      487.05     35.34 o 
  -7   1   5     8418.90     8198.51     40.37 o 
  -6   1   5     2436.20     2375.14     36.33 o 
  -5   1   5     3695.14     3794.37     31.29 o 
  -4   1   5    23050.19    23657.71    163.31 o 
  -3   1   5     6897.91     7039.98     34.03 o 
  -2   1   5     1806.28     1726.93     10.83 o 
  -1   1   5     8229.94     8001.07     73.32 o 
   0   1   5    12769.30    13098.52    147.20 o 
   1   1   5     3914.74     3883.96     79.91 o 
   2   1   5     1279.47     1419.05     12.23 o 
   3   1   5      513.63      555.28     15.93 o 
   4   1   5     3340.23     3148.81     21.97 o 
   5   1   5     1364.96     1249.53     19.77 o 
   6   1   5     1539.04     1526.20     14.53 o 
   7   1   5      711.80      727.37     48.06 o 
   8   1   5     1391.87     1442.50     17.69 o 
   9   1   5      711.12      734.47     31.95 o 
  10   1   5     1198.23     1180.61     40.84 o 
  11   1   5      126.37       92.70     15.48 o 
 -13   2   5       30.91        0.55     39.55 o 
 -12   2   5      247.83      258.14     36.80 o 
 -11   2   5      502.21      530.57     35.15 o 
 -10   2   5       93.49       93.63     23.34 o 
  -9   2   5     1711.80     1722.04     23.07 o 
  -8   2   5    10645.68    10900.52    189.78 o 
  -7   2   5      388.94      376.97      6.82 o 
  -6   2   5    18061.70    18526.19    136.51 o 
  -5   2   5    26084.88    27116.82    151.76 o 
  -4   2   5     1364.03     1697.03     15.58 o 
  -3   2   5    16700.01    17397.18     85.69 o 
  -2   2   5     8493.40     8354.86     36.20 o 
  -1   2   5      398.65      446.82     17.58 o 
   0   2   5     1183.06     1163.88     11.26 o 
   1   2   5      715.90      713.51     15.10 o 
   2   2   5      101.29      101.06     15.93 o 
   3   2   5     1974.20     2135.32     88.98 o 
   4   2   5      364.62      338.04     12.82 o 
   5   2   5     3503.11     3650.81     26.36 o 
   6   2   5     1399.95     1403.86     22.52 o 
   7   2   5       60.24       58.47     14.56 o 
   8   2   5     3857.55     3911.61     42.57 o 
   9   2   5     1575.20     1618.72     93.65 o 
  10   2   5      260.97      240.62     16.35 o 
  11   2   5      672.16      635.34     25.66 o 
 -10   3   5      202.50      183.99     20.93 o 
  -9   3   5       67.03       71.94      8.80 o 
  -8   3   5     2634.32     2646.63     40.24 o 
  -7   3   5     7152.53     7345.70     26.40 o 
  -6   3   5      305.13      297.09      6.23 o 
  -5   3   5     1039.72      924.82      7.42 o 
  -4   3   5     8686.66     8539.75     81.59 o 
  -3   3   5     1759.89     1647.38     34.10 o 
  -2   3   5     1312.62     1375.09     55.75 o 
  -1   3   5     2257.35     2171.23     27.74 o 
   0   3   5     1356.20     1346.69     13.01 o 
   1   3   5       29.34      155.48     78.82 o 
   2   3   5       21.51       42.41     12.23 o 
   3   3   5     1627.15     1595.31     14.76 o 
   4   3   5     4295.94     4366.84     53.00 o 
   5   3   5      299.47      280.90     26.09 o 
   6   3   5      987.84      958.43     23.62 o 
   7   3   5     1848.39     1832.82     26.91 o 
   8   3   5       28.07       53.45     32.41 o 
   9   3   5      779.16      845.39     34.33 o 
  10   3   5      493.64      466.31     23.62 o 
 -11   4   5       56.54       -4.94     34.05 o 
 -10   4   5     2246.04     2188.40     61.61 o 
  -9   4   5     1967.85     1893.20     18.80 o 
  -8   4   5        3.56       -4.53      6.65 o 
  -7   4   5     1133.77     1114.26     12.05 o 
  -6   4   5      620.85      614.88      8.04 o 
  -5   4   5      956.94      979.10     13.25 o 
  -4   4   5      212.22      196.26      8.92 o 
  -3   4   5        1.98       12.85     10.29 o 
  -2   4   5     4772.14     4872.62     48.33 o 
  -1   4   5     3899.51     3811.19     45.59 o 
   0   4   5     1270.72     1293.33     30.21 o 
   1   4   5    15487.73    15949.58     33.23 o 
   2   4   5     9199.95     9129.18     47.51 o 
   3   4   5        2.98       10.90     18.22 o 
   4   4   5     3876.84     4067.47     48.33 o 
   5   4   5     1121.76     1132.35     18.06 o 
   6   4   5      151.03      187.25     19.50 o 
   7   4   5     1662.58     1677.93     27.46 o 
   8   4   5      196.59      242.22     24.72 o 
   9   4   5        2.52       19.57     18.73 o 
  10   4   5        0.33       17.34     27.19 o 
 -11   5   5     2873.75     2729.97     89.40 o 
 -10   5   5      381.73      376.48     19.98 o 
  -9   5   5     2170.31     2101.86     31.47 o 
  -8   5   5     3046.22     3116.95     21.64 o 
  -7   5   5     1769.72     1764.61     27.08 o 
  -6   5   5      712.76      764.79     10.55 o 
  -5   5   5     1234.05     1208.33     24.08 o 
  -4   5   5     1271.43     1261.06     13.40 o 
  -3   5   5     1632.39     1740.48     42.29 o 
  -2   5   5      416.88      392.19     16.89 o 
  -1   5   5     3825.72     3957.47     66.18 o 
   0   5   5    11428.66    11317.16     47.23 o 
   1   5   5     2902.41     2891.47     19.80 o 
   2   5   5     6864.22     6542.96     60.97 o 
   3   5   5     8183.11     7787.80    267.76 o 
   4   5   5      299.15      283.39     17.25 o 
   5   5   5     4817.11     4708.77     25.05 o 
   6   5   5     1105.72     1073.86     19.80 o 
   7   5   5      146.75      133.20     25.81 o 
   8   5   5      423.30      397.10     26.91 o 
   9   5   5       75.46       92.82     26.36 o 
 -13   6   5      504.16      502.56     42.84 o 
 -12   6   5      544.83      539.99     45.16 o 
 -11   6   5       16.10       40.79     24.70 o 
 -10   6   5     1559.11     1442.63     43.05 o 
  -9   6   5      277.10      274.55     10.21 o 
  -8   6   5      350.03      329.63     11.03 o 
  -7   6   5      827.01      851.63     33.46 o 
  -6   6   5     4621.75     4563.56     27.17 o 
  -5   6   5      250.57      242.24     17.60 o 
  -4   6   5     2523.38     2517.77     14.68 o 
  -3   6   5     2574.13     2364.30     77.44 o 
  -2   6   5     5209.54     5022.50     67.83 o 
  -1   6   5      745.79      808.60     16.69 o 
   0   6   5      642.14      594.78     16.48 o 
   1   6   5     5098.83     5070.74    108.48 o 
   2   6   5     1372.85     1349.88     19.76 o 
   3   6   5      451.33      456.77     18.83 o 
   4   6   5     1336.07     1284.94     23.34 o 
   5   6   5     2136.35     2151.92     54.10 o 
   6   6   5        2.30        2.75     26.36 o 
   7   6   5      628.02      648.39     50.53 o 
   8   6   5      176.20      177.95     20.39 o 
   9   6   5       56.62       55.47     27.46 o 
 -12   7   5      307.00      299.01     13.67 o 
 -11   7   5      312.05      291.55     16.33 o 
 -10   7   5      145.33      149.25     21.71 o 
  -9   7   5        1.91        7.75     23.55 o 
  -8   7   5      788.11      787.60     31.86 o 
  -7   7   5     4313.93     4216.85     23.77 o 
  -6   7   5     1091.79     1086.71     18.58 o 
  -5   7   5     1419.35     1369.80     14.99 o 
  -4   7   5     4821.37     4726.24     40.26 o 
  -3   7   5      496.31      458.75     33.50 o 
  -2   7   5     4666.50     4549.86     30.51 o 
  -1   7   5     4473.04     4286.95     87.33 o 
   0   7   5        1.38       21.49     17.81 o 
   1   7   5      580.37      552.76     20.60 o 
   2   7   5     1049.20     1043.03     20.78 o 
   3   7   5      308.48      289.09     20.57 o 
   4   7   5      258.62      291.53     43.66 o 
   5   7   5      177.78      120.09     20.00 o 
   6   7   5      460.51      453.94     21.16 o 
   7   7   5     1046.49     1033.93     23.49 o 
   8   7   5        0.17      -20.87     26.53 o 
 -12   8   5       14.15       31.92     14.38 o 
 -11   8   5        1.06        3.34     11.72 o 
 -10   8   5        1.71      -14.91     24.55 o 
  -9   8   5       43.93       39.55     12.68 o 
  -8   8   5      452.86      450.42     14.03 o 
  -7   8   5      136.36      135.29     14.02 o 
  -6   8   5     7186.86     7048.15     37.09 o 
  -5   8   5     2334.31     2361.56     17.96 o 
  -4   8   5      890.46      892.94     19.76 o 
  -3   8   5     5023.10     4996.46     37.35 o 
  -2   8   5     4929.07     4722.24     34.88 o 
  -1   8   5     2222.53     2149.16     68.11 o 
   0   8   5     5028.05     4992.48     60.42 o 
   1   8   5      536.04      538.83     21.53 o 
   2   8   5       70.38       81.29     25.54 o 
   3   8   5       13.59      -45.04     29.11 o 
   4   8   5      185.65      191.14     30.21 o 
   5   8   5      134.36      111.70     21.94 o 
   6   8   5      180.27      182.99     22.14 o 
   7   8   5        2.02       18.40     22.14 o 
 -12   9   5       59.04       87.77     12.67 o 
 -11   9   5      272.96      269.85     33.31 o 
 -10   9   5        2.48       33.68     15.71 o 
  -9   9   5      199.79      185.01     19.00 o 
  -8   9   5      723.03      708.64     26.05 o 
  -7   9   5     1455.93     1489.06     42.35 o 
  -6   9   5      586.18      546.08     17.19 o 
  -5   9   5     1126.73     1212.16     35.09 o 
  -4   9   5     1107.79     1139.25     22.70 o 
  -3   9   5      158.62      158.74     21.14 o 
  -2   9   5     1455.31     1491.76     47.23 o 
  -1   9   5     1681.14     1758.65     25.05 o 
   0   9   5      331.07      334.06     23.09 o 
   1   9   5      637.15      604.72     33.50 o 
   2   9   5      696.78      707.91     41.19 o 
   3   9   5      395.07      369.64     23.49 o 
   4   9   5        0.84       26.91     23.30 o 
   5   9   5      121.59      153.88     23.49 o 
   6   9   5      780.64      785.32     87.05 o 
   7   9   5       14.02       17.84     24.27 o 
 -11  10   5      128.34      112.65     15.85 o 
 -10  10   5     1010.52      930.44     20.07 o 
  -9  10   5      357.44      406.26     50.53 o 
  -8  10   5      313.61      315.98     17.25 o 
  -7  10   5     2275.47     2316.73     66.41 o 
  -6  10   5      383.37      417.06     18.11 o 
  -5  10   5        9.73       10.55     17.54 o 
  -4  10   5      545.47      567.74     26.36 o 
  -3  10   5      190.03      156.00     28.56 o 
  -2  10   5       84.15       78.97     22.53 o 
  -1  10   5        0.61      -20.21     27.19 o 
   0  10   5      620.19      611.86     46.96 o 
   1  10   5     1678.95     1718.00     28.16 o 
   2  10   5      737.80      670.02     26.20 o 
   3  10   5      287.06      316.40     26.01 o 
   4  10   5     1244.38     1243.52     67.56 o 
   5  10   5      437.05      378.63     26.20 o 
   6  10   5       20.95       79.93     25.81 o 
  -9  11   5      536.21      537.42     24.15 o 
  -8  11   5     1477.60     1398.80     53.23 o 
  -7  11   5       31.85       41.72     19.40 o 
  -6  11   5      400.52      424.30     20.37 o 
  -5  11   5      813.57      800.88     34.05 o 
  -4  11   5        5.10       35.19     23.86 o 
  -3  11   5       59.09       68.97     24.46 o 
  -2  11   5        4.16        9.43     25.03 o 
  -1  11   5     1014.91      940.89     27.77 o 
   0  11   5      458.45      428.45     26.99 o 
   1  11   5       12.84       61.98     33.78 o 
   2  11   5      329.36      348.93     26.97 o 
   3  11   5     1010.11      998.36     29.12 o 
   4  11   5       24.82       23.70     26.99 o 
  -9  12   5      151.19      142.25     40.64 o 
  -8  12   5       26.28      -11.78     20.30 o 
  -7  12   5      862.95      834.19     33.56 o 
  -6  12   5      425.92      450.15     28.92 o 
  -5  12   5       32.88       10.29     33.78 o 
  -4  12   5      237.35      236.68     32.13 o 
  -3  12   5      649.79      607.29     34.93 o 
  -2  12   5      279.22      263.42     35.76 o 
  -1  12   5        5.55       20.83     27.46 o 
   0  12   5      382.81      327.19     28.14 o 
   1  12   5      323.77      356.19     28.54 o 
   2  12   5       22.37       54.06     35.55 o 
   3  12   5       35.71       39.81     41.19 o 
  -8  13   5      145.95      165.34     26.62 o 
  -7  13   5      300.22      310.49     26.80 o 
  -6  13   5        0.12       41.97     26.23 o 
  -5  13   5      578.46      594.39     35.43 o 
  -4  13   5      893.08      898.74     30.29 o 
  -3  13   5       96.62       52.45     29.69 o 
  -2  13   5      347.75      405.29     34.60 o 
  -1  13   5      280.63      342.93     29.51 o 
   0  13   5       23.96       -1.52     38.66 o 
   1  13   5      175.51      196.69     31.22 o 
  -5  14   5      199.27      239.25     30.65 o 
  -4  14   5       47.28       82.56     59.59 o 
  -3  14   5      714.74      667.85     58.22 o 
  -2  14   5       79.88       89.69     32.04 o 
   3 -16   6       67.25      148.94     32.77 o 
  -1 -15   6      124.98      133.47     37.90 o 
   0 -15   6      926.47      955.13     41.19 o 
   3 -15   6     1498.70     1503.28     45.59 o 
   4 -15   6      277.51      255.40     43.94 o 
   6 -15   6     1030.84     1064.43     35.70 o 
  -4 -14   6        0.31      -21.42     36.25 o 
  -3 -14   6      374.01      312.52     37.90 o 
   0 -14   6      528.50      542.23     27.15 o 
   2 -14   6      355.32      309.77     39.55 o 
   3 -14   6       82.63       72.50     36.80 o 
   5 -14   6      948.65      991.93     41.74 o 
   6 -14   6        3.01      -22.56     23.26 o 
   7 -14   6      340.63      366.34     29.66 o 
   8 -14   6     1164.83     1182.52     34.05 o 
  -1 -13   6     2682.01     2702.56     67.83 o 
   0 -13   6      169.91      115.34     34.60 o 
   1 -13   6      663.07      740.38     38.45 o 
   3 -13   6       68.14       91.34     24.82 o 
   5 -13   6      326.48      347.12     36.25 o 
   6 -13   6      171.72      201.02     25.81 o 
   7 -13   6      541.05      588.79     28.56 o 
   8 -13   6       31.31       41.20     23.13 o 
   9 -13   6      314.80      333.73     19.62 o 
  -7 -12   6        1.51       -3.30     24.72 o 
  -6 -12   6      365.04      412.48     30.21 o 
  -5 -12   6     1181.44     1210.53     34.05 o 
  -4 -12   6      231.11      191.69     31.86 o 
  -3 -12   6     2736.83     2857.71     39.55 o 
  -2 -12   6     1738.16     1833.92     37.90 o 
  -1 -12   6      118.97      127.97     31.31 o 
   0 -12   6     5524.51     5446.29     45.59 o 
   1 -12   6     1233.46     1231.95     36.80 o 
   2 -12   6      211.43      193.33     31.86 o 
   4 -12   6     1258.93     1256.42     25.77 o 
   5 -12   6        0.69        3.30     22.52 o 
   6 -12   6      149.00      140.79     19.77 o 
   7 -12   6        5.78       17.51     17.10 o 
   8 -12   6      496.44      537.03     27.16 o 
   9 -12   6      393.01      400.10     20.34 o 
  10 -12   6      153.18      208.78     18.91 o 
  -8 -11   6      198.99      189.34     16.09 o 
  -7 -11   6      157.66      191.81     16.86 o 
  -6 -11   6       81.58      118.64     23.62 o 
  -2 -11   6      772.40      758.50     29.66 o 
  -1 -11   6     2840.78     2861.55     35.15 o 
   0 -11   6      721.85      739.24     46.14 o 
   2 -11   6      763.21      802.22     25.54 o 
   4 -11   6       15.94       -1.07     21.49 o 
   5 -11   6     1240.60     1149.50     16.52 o 
   6 -11   6      717.77      737.63     23.62 o 
   7 -11   6      288.71      302.69     16.70 o 
   8 -11   6       79.97      141.66     42.58 o 
   9 -11   6      489.34      549.68     17.37 o 
  10 -11   6      495.67      482.06     20.11 o 
  -9 -10   6      881.07      795.49     30.21 o 
  -8 -10   6        6.66        0.49     14.17 o 
  -7 -10   6     1912.68     1893.15     67.83 o 
  -6 -10   6      680.71      654.57     17.04 o 
  -5 -10   6        1.77       13.16     16.26 o 
  -4 -10   6      352.15      316.21     29.93 o 
  -3 -10   6     2036.37     1972.93     24.72 o 
  -2 -10   6        1.36       19.30     17.59 o 
  -1 -10   6      385.55      354.13     18.98 o 
   0 -10   6      285.92      257.90     18.81 o 
   1 -10   6     2508.10     2387.56     31.31 o 
   2 -10   6      686.80      685.44     20.18 o 
   3 -10   6      281.90      282.31     27.46 o 
   4 -10   6     6950.81     6802.02    152.96 o 
   5 -10   6     2291.78     2222.44     17.06 o 
   6 -10   6       57.28       93.33     15.78 o 
   7 -10   6     3081.42     3088.40     34.31 o 
   8 -10   6     2501.96     2499.89     76.70 o 
   9 -10   6      132.64      133.54     15.82 o 
  10 -10   6      725.44      743.17     17.44 o 
  11 -10   6      415.05      434.82     24.12 o 
  -9  -9   6      576.54      564.27     25.42 o 
  -8  -9   6     2587.52     2382.57     80.19 o 
  -7  -9   6      240.00      199.92     18.67 o 
  -6  -9   6     1824.72     1900.04     17.81 o 
  -5  -9   6     1613.89     1544.47     23.62 o 
  -4  -9   6       46.51       73.53     15.25 o 
  -3  -9   6     2432.12     2387.93     32.13 o 
  -2  -9   6      911.91      862.52     24.72 o 
  -1  -9   6       12.03       37.81     27.46 o 
   0  -9   6      268.66      239.60     17.20 o 
   1  -9   6       24.41        2.20     23.62 o 
   2  -9   6     2324.60     2269.74     21.36 o 
   3  -9   6     8889.76     8644.52     43.39 o 
   4  -9   6     1474.07     1485.28     26.91 o 
   5  -9   6     6369.53     6168.22     44.35 o 
   6  -9   6     2749.47     2793.39     41.15 o 
   7  -9   6      150.67      150.65     13.71 o 
   8  -9   6     1531.06     1504.28     42.35 o 
   9  -9   6     1835.82     1868.78     24.01 o 
  10  -9   6       16.46       28.47     14.98 o 
  11  -9   6      635.28      629.95     20.71 o 
 -10  -8   6      445.26      509.15     42.84 o 
  -9  -8   6      117.06      117.68      9.05 o 
  -8  -8   6       40.15       53.45     10.08 o 
  -7  -8   6      917.07      959.39     40.09 o 
  -6  -8   6      891.02      868.69     16.75 o 
  -5  -8   6      468.40      487.18     13.75 o 
  -4  -8   6      490.89      484.78     14.31 o 
  -3  -8   6     1217.15     1240.80     37.90 o 
  -2  -8   6      280.38      276.37     18.77 o 
  -1  -8   6     1442.75     1461.23     16.48 o 
   0  -8   6      228.06      199.25     14.74 o 
   1  -8   6     3572.12     3719.50     31.58 o 
   2  -8   6       26.94        7.69     17.03 o 
   3  -8   6     1644.80     1593.76     65.36 o 
   4  -8   6     4367.11     4493.50     54.85 o 
   5  -8   6     1335.10     1354.39     57.95 o 
   6  -8   6     1239.70     1186.14     15.35 o 
   7  -8   6     5021.75     5079.92     28.10 o 
   8  -8   6      216.16      229.03     13.31 o 
   9  -8   6       35.37       48.37     16.17 o 
  10  -8   6     1014.35     1013.35     25.81 o 
  11  -8   6      617.27      638.30     20.15 o 
 -11  -7   6       61.57       88.98     41.74 o 
 -10  -7   6      164.64      160.78     13.78 o 
  -9  -7   6      170.47      175.11     26.82 o 
  -8  -7   6       81.01       80.46     10.87 o 
  -7  -7   6      345.41      328.95     12.08 o 
  -6  -7   6        0.19        3.70     10.63 o 
  -5  -7   6       16.62        8.06     11.18 o 
  -4  -7   6     5350.39     5288.59    114.24 o 
  -3  -7   6     1308.96     1344.13     42.84 o 
  -2  -7   6    10721.33    11261.85    137.31 o 
  -1  -7   6     3838.20     3588.51     22.19 o 
   0  -7   6      369.06      396.31     25.54 o 
   1  -7   6     3212.10     2997.21     25.81 o 
   2  -7   6    13599.57    13982.58     85.13 o 
   3  -7   6      710.15      700.42     27.74 o 
   4  -7   6     2225.01     2199.46     12.29 o 
   5  -7   6      409.73      386.71     10.50 o 
   6  -7   6      166.98      176.40     10.85 o 
   7  -7   6      168.77      166.08     15.06 o 
   8  -7   6       82.31       85.27     12.10 o 
   9  -7   6      887.84      884.61     17.27 o 
  10  -7   6      911.69      930.72     18.69 o 
  11  -7   6        9.45       10.98     26.36 o 
 -11  -6   6      791.69      860.11     44.49 o 
 -10  -6   6      119.42      123.58     71.95 o 
  -9  -6   6      426.03      391.35     20.90 o 
  -8  -6   6       96.59      105.08      6.27 o 
  -7  -6   6     1053.51     1033.27      8.89 o 
  -6  -6   6      141.57      160.62      9.34 o 
  -5  -6   6     5805.42     5833.50     41.74 o 
  -4  -6   6       41.37       40.09     15.38 o 
  -3  -6   6    17858.32    18429.25    168.34 o 
  -2  -6   6     7372.35     7087.53     68.93 o 
  -1  -6   6     1387.92     1343.34     13.78 o 
   0  -6   6    32006.95    33129.43    179.60 o 
   1  -6   6     2614.37     2388.29     19.99 o 
   2  -6   6     4341.11     4423.38     79.64 o 
   3  -6   6    21582.77    22559.10    286.38 o 
   4  -6   6     2307.10     2259.53     59.02 o 
   5  -6   6      318.32      335.16      9.85 o 
   6  -6   6      339.23      353.53     10.05 o 
   7  -6   6      452.91      461.72     11.87 o 
   8  -6   6      410.79      414.79     14.50 o 
   9  -6   6      722.65      732.42     17.58 o 
  10  -6   6      372.54      376.92     26.91 o 
  11  -6   6     1324.46     1348.96     20.20 o 
  12  -6   6      335.98      363.22     15.18 o 
 -12  -5   6      573.03      651.40     44.49 o 
 -11  -5   6      288.72      272.42     39.00 o 
 -10  -5   6       99.72       91.17     35.70 o 
  -9  -5   6      380.60      365.25     64.26 o 
  -8  -5   6     2877.19     2907.01     55.57 o 
  -7  -5   6      396.30      405.51     13.68 o 
  -6  -5   6      249.29      267.71      7.03 o 
  -5  -5   6     5966.38     6230.73     55.75 o 
  -4  -5   6     2411.94     2467.34     30.21 o 
  -3  -5   6       67.21       94.78     11.53 o 
  -2  -5   6    10591.67    10663.63     55.20 o 
  -1  -5   6     8944.54     8621.08    115.62 o 
   0  -5   6       72.86       80.03     11.06 o 
   1  -5   6     4663.47     4488.86     17.67 o 
   2  -5   6    12323.00    12598.24     52.45 o 
   3  -5   6     2376.55     2456.03     36.59 o 
   4  -5   6      136.75      110.42      6.99 o 
   5  -5   6     1502.23     1479.23     24.70 o 
   6  -5   6     2232.00     2269.03     24.44 o 
   7  -5   6        1.74       -0.67      9.65 o 
   8  -5   6      707.58      730.77     19.41 o 
   9  -5   6      572.28      579.95     22.79 o 
  10  -5   6      297.87      295.30     16.03 o 
  11  -5   6      258.35      260.79     14.05 o 
  12  -5   6      816.71      815.20     15.65 o 
 -12  -4   6      138.83      183.45     41.74 o 
 -11  -4   6        0.72      -74.15     37.35 o 
 -10  -4   6      537.89      517.94     35.15 o 
  -9  -4   6      700.74      727.20     31.86 o 
  -8  -4   6      961.74      974.36     30.76 o 
  -7  -4   6     6158.99     6366.43    121.26 o 
  -6  -4   6     7543.74     7887.38    125.51 o 
  -5  -4   6      231.27      208.30      5.87 o 
  -4  -4   6     6476.14     6297.81     37.07 o 
  -3  -4   6     2431.40     2329.66     14.55 o 
  -2  -4   6     1449.23     1565.85     10.67 o 
  -1  -4   6     2911.12     2922.58     13.18 o 
   0  -4   6     1116.52     1299.06     38.17 o 
   1  -4   6      568.63      495.51     21.97 o 
   2  -4   6     4391.54     4911.93    105.52 o 
   3  -4   6     3008.61     3295.48     42.73 o 
   4  -4   6     8982.26     9142.84    133.43 o 
   5  -4   6     1901.55     1879.92     27.87 o 
   6  -4   6      416.13      434.00     11.53 o 
   7  -4   6     4587.73     4864.32     74.70 o 
   8  -4   6      261.24      287.10     13.58 o 
   9  -4   6     2461.21     2498.76     15.93 o 
  10  -4   6     1101.04     1153.42     14.58 o 
  11  -4   6      322.46      321.73     17.97 o 
  12  -4   6      121.63       96.65     13.74 o 
 -12  -3   6      218.16      348.22     39.55 o 
 -11  -3   6     1476.97     1580.72     41.19 o 
 -10  -3   6      873.00      843.64     35.70 o 
  -9  -3   6     1643.04     1637.29     33.50 o 
  -8  -3   6     7284.31     7118.73     43.39 o 
  -7  -3   6     1004.96      965.02     25.81 o 
  -6  -3   6     4652.84     4969.83    216.95 o 
  -5  -3   6     7493.68     7522.35    149.89 o 
  -4  -3   6      742.94      811.08     12.52 o 
  -3  -3   6     7619.34     7864.27     76.95 o 
  -2  -3   6      205.74      212.75      6.99 o 
  -1  -3   6     5210.88     5468.86     42.57 o 
   0  -3   6      656.43      672.58     18.67 o 
   1  -3   6     2058.55     2063.53     32.95 o 
   2  -3   6       58.42       64.91      3.57 o 
   3  -3   6    10480.54    11084.81     34.05 o 
   4  -3   6      102.29      153.20     17.58 o 
   5  -3   6     4960.79     5021.07     15.54 o 
   6  -3   6     8160.93     8341.61     41.47 o 
   7  -3   6      130.90      110.22     11.28 o 
   8  -3   6     4314.92     4326.43     28.36 o 
   9  -3   6     2712.25     2767.92     43.56 o 
  10  -3   6      340.27      326.52     15.53 o 
  11  -3   6      898.56      918.47     14.74 o 
  12  -3   6      470.47      468.50     14.52 o 
 -13  -2   6      405.07      375.13     43.94 o 
 -12  -2   6      292.73      342.73     39.00 o 
 -10  -2   6      524.95      575.06     33.50 o 
  -9  -2   6       13.15       35.15     28.56 o 
  -7  -2   6     3233.89     3197.14     30.76 o 
  -6  -2   6     1200.55     1139.35     27.76 o 
  -5  -2   6      980.96     1063.69     21.15 o 
  -4  -2   6      405.44      342.40      6.77 o 
  -3  -2   6     3624.85     3521.47     19.50 o 
  -2  -2   6     1057.41     1047.83      9.34 o 
  -1  -2   6     5973.28     6221.03     52.45 o 
   0  -2   6     4895.96     5014.52     53.55 o 
   1  -2   6     4329.20     4442.27     20.87 o 
   2  -2   6     3869.93     4180.28     22.52 o 
   3  -2   6     3879.66     3837.83     12.47 o 
   4  -2   6     1960.37     1914.44      9.28 o 
   5  -2   6      534.59      539.18     14.83 o 
   6  -2   6     1295.56     1240.40     23.61 o 
   7  -2   6     1046.94     1094.24     13.33 o 
   8  -2   6      126.47      130.69     10.89 o 
   9  -2   6     1115.67     1148.65     26.88 o 
  10  -2   6      847.26      850.93     27.46 o 
  11  -2   6      392.64      353.88     13.86 o 
 -13  -1   6      432.72      448.73     42.84 o 
 -10  -1   6     1875.83     1990.45     37.35 o 
  -9  -1   6     1590.07     1629.60     32.41 o 
  -8  -1   6       38.85       37.90     24.17 o 
  -7  -1   6       75.03       91.17     21.97 o 
  -6  -1   6      204.39      211.02      4.89 o 
  -5  -1   6     4351.41     4761.18     43.78 o 
  -4  -1   6     3562.14     3508.65     21.72 o 
  -3  -1   6      349.63      315.71      7.06 o 
  -2  -1   6     3638.10     3562.22     21.01 o 
  -1  -1   6     2801.31     2813.75     76.07 o 
   0  -1   6      322.36      320.21      7.14 o 
   1  -1   6    12008.83    11444.01     11.53 o 
   2  -1   6     5723.01     5460.57     24.17 o 
   3  -1   6       79.13       49.56     21.42 o 
   4  -1   6    13972.86    13985.06    189.46 o 
   5  -1   6     6569.90     6475.91     21.55 o 
   6  -1   6      143.53      146.56      9.40 o 
   7  -1   6       30.44       25.89     10.02 o 
   8  -1   6     1259.24     1262.79     24.23 o 
   9  -1   6       29.00        5.98     11.84 o 
  10  -1   6      154.56      155.45     12.65 o 
  11  -1   6       25.09       41.05     15.62 o 
 -11   0   6     1601.22     1658.16     38.45 o 
 -10   0   6      119.44      135.66     29.11 o 
  -9   0   6      983.41     1033.12     30.76 o 
  -8   0   6     1608.76     1541.45     35.70 o 
  -7   0   6        7.36       15.38     19.77 o 
  -6   0   6       30.80       29.66      7.93 o 
  -5   0   6     1021.58     1023.43      9.46 o 
  -4   0   6     2773.42     2872.08     38.47 o 
  -3   0   6    11737.99    12094.04     47.83 o 
  -2   0   6     3133.70     3098.31     20.20 o 
  -1   0   6     7622.13     7758.78    102.16 o 
   0   0   6    36819.98    35294.92    600.05 o 
   1   0   6     3744.09     3503.07     20.87 o 
   2   0   6     2236.58     2021.76     19.22 o 
   3   0   6    25334.13    25735.84     57.12 o 
   4   0   6     1071.27     1129.79     19.22 o 
   5   0   6     6193.14     6165.10    165.05 o 
   6   0   6      747.85      740.61     12.80 o 
   7   0   6      887.71      918.18     14.15 o 
   8   0   6      254.53      254.43     14.35 o 
   9   0   6       67.67       83.08     14.23 o 
  10   0   6       22.19       37.20     12.60 o 
  11   0   6      246.79      248.91     15.82 o 
 -12   1   6     1056.04     1082.56     40.64 o 
 -11   1   6        2.67       18.67     32.95 o 
 -10   1   6      649.02      611.86     30.76 o 
  -9   1   6      880.91      867.92     21.16 o 
  -8   1   6      696.61      685.06     18.24 o 
  -7   1   6      101.31      114.95     15.05 o 
  -6   1   6     2947.23     2989.47     33.93 o 
  -5   1   6     3752.80     3855.33     31.53 o 
  -4   1   6      349.32      374.42      7.73 o 
  -3   1   6     2501.67     2590.02     25.37 o 
  -2   1   6     8861.59     9144.59     44.21 o 
  -1   1   6     2801.20     2937.15     42.29 o 
   0   1   6     3118.86     2952.19     34.05 o 
   1   1   6     7733.00     7741.30    226.84 o 
   2   1   6     9563.03     9524.41     32.41 o 
   3   1   6      100.58       84.03     17.03 o 
   4   1   6     3986.47     3946.85     26.36 o 
   5   1   6     3306.54     3258.10     25.81 o 
   6   1   6      631.05      641.10     13.84 o 
   7   1   6      626.31      579.51     14.47 o 
   8   1   6      910.33      915.21     21.14 o 
   9   1   6      536.26      531.48     44.21 o 
  10   1   6       38.33       29.29     13.27 o 
  11   1   6      224.90      248.68     17.89 o 
 -13   2   6      187.82      188.94     41.19 o 
 -12   2   6      125.03      155.44     36.25 o 
 -11   2   6      263.53      264.75     26.91 o 
 -10   2   6     1811.51     1754.46     24.66 o 
  -9   2   6        4.67       21.23     19.02 o 
  -8   2   6      831.84      799.70     25.37 o 
  -7   2   6     8164.94     8122.77    115.35 o 
  -6   2   6      532.79      540.63      5.99 o 
  -5   2   6     5482.57     5455.09     36.94 o 
  -4   2   6    24710.68    26047.49    172.10 o 
  -3   2   6     1109.41     1136.50     17.71 o 
  -2   2   6     8732.30     8893.49     37.58 o 
  -1   2   6     6564.41     6704.20     45.04 o 
   0   2   6     3451.38     3552.47    102.98 o 
   1   2   6      117.96       86.28     12.91 o 
   2   2   6      749.89      814.64     13.01 o 
   3   2   6      448.99      445.85     13.20 o 
   4   2   6     1467.36     1486.10     47.23 o 
   5   2   6       97.46       82.94     20.87 o 
   6   2   6     2132.33     2121.72     26.91 o 
   7   2   6     1308.38     1282.31     26.64 o 
   8   2   6      304.70      353.74     17.09 o 
   9   2   6      839.20      896.91     40.37 o 
  10   2   6      921.58      918.45     15.62 o 
 -13   3   6       48.41       23.62     40.64 o 
 -12   3   6       13.12       39.82     25.62 o 
 -11   3   6        4.00      -17.58     34.60 o 
 -10   3   6       25.75       51.90     21.35 o 
  -9   3   6     1075.98     1044.76      9.86 o 
  -8   3   6     3769.15     3840.23     16.65 o 
  -7   3   6        2.18       -7.52      6.07 o 
  -6   3   6     6819.33     6767.33     44.51 o 
  -5   3   6     5820.56     5619.59     59.77 o 
  -4   3   6      396.55      427.05     14.82 o 
  -3   3   6    27235.61    28685.87     74.30 o 
  -2   3   6     1971.18     2041.85     19.36 o 
  -1   3   6     2237.51     2193.38     43.94 o 
   0   3   6     7986.98     7842.09    135.94 o 
   1   3   6     1389.80     1380.86     14.95 o 
   2   3   6        0.34       20.05     32.68 o 
   3   3   6       10.45        2.98     13.78 o 
   4   3   6      130.24      138.88     14.95 o 
   5   3   6     1398.72     1363.37     34.60 o 
   6   3   6      951.00      905.70     25.27 o 
   7   3   6        1.53       15.38     24.17 o 
   8   3   6     3142.67     3158.96    134.02 o 
   9   3   6     1172.43     1156.71     59.04 o 
  10   3   6       71.96      116.83     14.86 o 
 -13   4   6       64.67      136.80     60.42 o 
 -12   4   6      123.26      112.59     37.90 o 
 -11   4   6      846.11      871.10     36.80 o 
 -10   4   6      148.01      152.63     12.30 o 
  -9   4   6       15.40       19.71      7.06 o 
  -8   4   6     1106.94     1084.40     27.98 o 
  -7   4   6     1890.98     1912.60     19.14 o 
  -6   4   6      257.19      254.53     17.03 o 
  -5   4   6      310.26      291.26     13.55 o 
  -4   4   6     4062.54     4141.69     37.32 o 
  -3   4   6      620.52      633.96     11.42 o 
  -2   4   6     3925.58     3972.30    116.99 o 
  -1   4   6     5877.79     6087.67     96.12 o 
   0   4   6     4707.36     4629.90     20.78 o 
   1   4   6      572.20      595.97     17.30 o 
   2   4   6     1402.07     1278.97     17.08 o 
   3   4   6     1680.85     1579.28     34.60 o 
   4   4   6     1447.32     1391.13     18.83 o 
   5   4   6        6.18        6.46     17.28 o 
   6   4   6     1766.72     1682.47     40.37 o 
   7   4   6     1303.98     1173.18     29.11 o 
   8   4   6       19.59       32.41     25.81 o 
   9   4   6      528.50      520.13     59.32 o 
 -11   5   6        5.60       -1.73      7.83 o 
 -10   5   6     2586.66     2438.62     82.21 o 
  -9   5   6     1592.82     1540.78     26.51 o 
  -8   5   6      342.30      324.53     19.27 o 
  -7   5   6     1954.34     1925.33     19.49 o 
  -6   5   6     1364.39     1336.91     12.22 o 
  -5   5   6       55.12       66.25     12.00 o 
  -4   5   6      634.70      640.97     13.75 o 
  -3   5   6     4629.74     4540.94     19.81 o 
  -2   5   6     5083.01     5132.05     31.58 o 
  -1   5   6     2497.71     2440.53     18.44 o 
   0   5   6       30.61       13.40     20.32 o 
   1   5   6     9105.34     8991.23     82.39 o 
   2   5   6     1676.35     1550.22     41.19 o 
   3   5   6      495.47      523.50     18.24 o 
   4   5   6     3211.73     3231.55     23.49 o 
   5   5   6     1263.97     1280.41     39.55 o 
   6   5   6      287.04      308.64     29.93 o 
   7   5   6     1183.07     1140.21     21.75 o 
   8   5   6      307.50      284.51     29.11 o 
   9   5   6       30.16        7.52     19.22 o 
 -12   6   6      260.74      252.70     15.38 o 
 -11   6   6     2566.07     2469.09     66.60 o 
 -10   6   6      176.18      195.58     11.56 o 
  -9   6   6     1486.31     1474.44     14.44 o 
  -8   6   6     3991.95     3873.22     19.95 o 
  -7   6   6     1261.33     1325.21     20.09 o 
  -6   6   6      495.78      488.76     14.24 o 
  -5   6   6      340.36      317.04     12.53 o 
  -4   6   6       17.87        3.48     12.04 o 
  -3   6   6      110.85       93.42     15.31 o 
  -2   6   6      314.09      342.75     18.95 o 
  -1   6   6      778.51      690.62     17.67 o 
   0   6   6     6474.85     6286.71     89.25 o 
   1   6   6     1111.05     1040.92     88.43 o 
   2   6   6     3847.09     3642.08    123.03 o 
   3   6   6     4654.39     4585.94     59.87 o 
   4   6   6      147.12      110.26     20.15 o 
   5   6   6     2438.36     2525.23     88.70 o 
   6   6   6      928.83      954.11     58.22 o 
   7   6   6       81.25       39.82     20.97 o 
   8   6   6      170.24      203.77     31.31 o 
 -12   7   6      314.63      294.11     10.68 o 
 -11   7   6      154.55      140.68     29.27 o 
 -10   7   6      727.19      676.25     65.99 o 
  -9   7   6      617.68      589.19     12.52 o 
  -8   7   6       29.21       12.63     37.90 o 
  -7   7   6     1492.22     1402.22     15.51 o 
  -6   7   6      359.81      406.04     30.98 o 
  -5   7   6      714.04      700.70     18.22 o 
  -4   7   6      366.36      354.96     14.04 o 
  -3   7   6      741.54      698.99     18.63 o 
  -2   7   6      771.10      759.23     24.74 o 
  -1   7   6       32.49       39.13     18.44 o 
   0   7   6      682.28      651.20     33.78 o 
   1   7   6     3088.98     3070.16     25.27 o 
   2   7   6      475.20      520.90     21.14 o 
   3   7   6      248.98      238.21     21.14 o 
   4   7   6      915.65      995.50     43.39 o 
   5   7   6      349.69      361.18     25.54 o 
   6   7   6        9.55      -61.52     30.76 o 
   7   7   6      746.61      632.71     24.07 o 
   8   7   6      121.00       96.67     22.72 o 
 -12   8   6      177.51      170.69     19.26 o 
 -11   8   6       67.50       78.70     11.94 o 
 -10   8   6       79.19       80.71     12.78 o 
  -9   8   6      156.36      129.37     13.57 o 
  -8   8   6      391.25      370.81     22.54 o 
  -7   8   6      576.95      604.74     15.50 o 
  -6   8   6     2265.63     2207.31     32.21 o 
  -5   8   6      438.01      434.59     21.26 o 
  -4   8   6     1578.05     1518.82     26.09 o 
  -3   8   6       38.63       60.78     32.68 o 
  -2   8   6     2542.11     2404.59     24.47 o 
  -1   8   6     3344.61     3377.48     26.79 o 
   0   8   6       47.14       82.64     42.29 o 
   1   8   6      460.76      496.94     21.92 o 
   2   8   6      221.44      243.26     22.13 o 
   3   8   6        3.68       10.22     22.13 o 
   4   8   6       23.42       -1.32     22.72 o 
   5   8   6        6.97       19.27     29.38 o 
   6   8   6       33.27       84.16     22.90 o 
   7   8   6      273.61      246.10     24.08 o 
 -11   9   6       23.98       29.43     13.74 o 
 -10   9   6       16.64       27.65     21.15 o 
  -9   9   6       13.89       52.16     20.07 o 
  -8   9   6      302.41      313.54     19.27 o 
  -7   9   6       13.16       40.26     18.69 o 
  -6   9   6     2354.46     2340.18     25.60 o 
  -5   9   6      620.49      655.83     17.74 o 
  -4   9   6      548.76      580.66     28.06 o 
  -3   9   6     3311.71     3314.02     98.31 o 
  -2   9   6     1027.45     1039.87     23.68 o 
  -1   9   6      830.91      804.78     23.47 o 
   0   9   6     2784.88     2751.91     81.84 o 
   1   9   6       99.09       88.12     23.09 o 
   2   9   6      545.37      605.55     24.85 o 
   3   9   6      423.07      497.12     25.03 o 
   4   9   6       30.69       25.96     24.46 o 
   5   9   6        2.66      -48.61     24.47 o 
   6   9   6        1.68      -40.04     25.05 o 
 -11  10   6      254.89      259.54     16.18 o 
 -10  10   6        2.36      -13.16     16.02 o 
  -9  10   6       72.63       54.10     18.45 o 
  -8  10   6      433.87      412.61     17.89 o 
  -7  10   6      802.23      856.91     29.75 o 
  -6  10   6      170.20      128.16     18.34 o 
  -5  10   6      242.33      239.48     30.17 o 
  -4  10   6      542.45      533.48     64.81 o 
  -3  10   6       22.12       50.28     31.58 o 
  -2  10   6     1024.52     1041.41     25.62 o 
  -1  10   6      224.03      235.19     24.43 o 
   0  10   6       85.19       57.36     42.84 o 
   1  10   6      618.14      714.51     26.38 o 
   2  10   6      694.86      701.11     31.31 o 
   3  10   6       69.62       41.57     26.58 o 
   4  10   6       98.22      131.20     27.38 o 
   5  10   6       92.63       87.83     49.16 o 
 -10  11   6      621.17      637.07     21.94 o 
  -9  11   6      263.33      278.35     18.79 o 
  -8  11   6      114.08       90.87     19.04 o 
  -7  11   6     1041.36     1080.32     32.10 o 
  -6  11   6      142.00      193.68     20.04 o 
  -5  11   6       37.93       80.51     19.66 o 
  -4  11   6      232.27      239.54     24.82 o 
  -3  11   6      199.91      199.18     25.81 o 
  -2  11   6       32.04       37.44     25.99 o 
  -1  11   6        1.37      -20.43     26.21 o 
   0  11   6      272.26      270.08     60.97 o 
   1  11   6      464.03      452.53     27.54 o 
   2  11   6      204.00      220.97     27.36 o 
   3  11   6      273.62      285.08     28.16 o 
   4  11   6      584.71      562.59     43.94 o 
  -9  12   6      414.44      392.83     36.02 o 
  -8  12   6      583.60      536.11     30.18 o 
  -7  12   6       65.53      107.71     20.78 o 
  -6  12   6      554.25      531.16     25.55 o 
  -5  12   6      291.43      260.57     22.28 o 
  -4  12   6        4.11      -11.16     34.05 o 
  -3  12   6       27.67        8.01     27.54 o 
  -2  12   6        6.54       -0.02     42.02 o 
  -1  12   6      118.11      116.53     27.54 o 
   0  12   6      201.48      197.93     28.14 o 
   1  12   6        3.76       57.46     28.71 o 
   2  12   6      135.77      168.38     29.69 o 
  -7  13   6      423.60      415.91     23.95 o 
  -6  13   6      429.54      464.70     24.67 o 
  -5  13   6       43.37        0.55     42.29 o 
  -4  13   6       52.95       65.88     29.32 o 
  -3  13   6      293.21      345.85     30.44 o 
  -2  13   6       70.25      105.18     30.29 o 
  -1  13   6        4.09       -4.98     30.05 o 
   0  13   6      101.20       55.91     52.73 o 
   1 -16   7       16.88        8.79     42.29 o 
  -3 -15   7      112.10      141.70     39.00 o 
   0 -15   7       70.56      127.97     41.74 o 
   1 -15   7      493.01      437.20     40.09 o 
   4 -15   7     1245.22     1244.03     43.94 o 
   6 -15   7       15.44       73.23     33.92 o 
  -1 -14   7       90.43       36.25     39.00 o 
   1 -14   7      463.94      449.83     37.90 o 
   3 -14   7     1976.49     1997.59     46.14 o 
   6 -14   7     1541.08     1537.88     32.41 o 
   7 -14   7      130.65      136.48     20.50 o 
   8 -14   7      440.47      502.56     42.84 o 
  -3 -13   7      285.75      298.79     34.05 o 
  -2 -13   7      511.21      493.22     36.80 o 
   0 -13   7     1154.22     1202.84     35.70 o 
   1 -13   7      452.74      416.33     35.15 o 
   3 -13   7      206.02      214.75     35.15 o 
   4 -13   7     2748.45     2801.14     46.14 o 
   5 -13   7      829.19      810.70     21.74 o 
   6 -13   7      191.21      213.11     25.27 o 
   7 -13   7      612.57      651.74     30.84 o 
   8 -13   7      822.31      821.63     20.33 o 
   9 -13   7        0.22      -21.08     20.51 o 
  -7 -12   7      126.83      118.09     24.17 o 
  -5 -12   7      311.69      330.09     30.76 o 
  -4 -12   7     3005.05     3012.59     40.09 o 
  -3 -12   7      431.21      439.39     32.95 o 
  -1 -12   7     4679.55     4627.91     41.74 o 
   0 -12   7      394.44      376.81     34.60 o 
   1 -12   7     2060.64     2017.37     36.25 o 
   2 -12   7     2343.69     2457.31     40.64 o 
   3 -12   7      164.18      134.56     32.41 o 
   4 -12   7       59.33       16.99     36.52 o 
   5 -12   7      230.75      237.80     16.34 o 
   6 -12   7      245.65      289.71     21.55 o 
   7 -12   7      230.49      275.49     21.67 o 
   8 -12   7      100.71       86.92     17.08 o 
   9 -12   7      314.42      332.96     18.11 o 
  -8 -11   7      174.07      168.52     15.48 o 
  -7 -11   7        0.92        0.75     15.64 o 
  -6 -11   7      910.78      880.51     63.44 o 
  -2 -11   7     2162.04     2077.23     32.41 o 
  -1 -11   7      889.55      908.72     81.84 o 
   0 -11   7     5309.38     5356.64     30.26 o 
   2 -11   7     1521.48     1518.36     24.43 o 
   4 -11   7      396.75      378.20     22.33 o 
   5 -11   7       38.72       31.34     14.40 o 
   6 -11   7      559.48      593.78     16.30 o 
   7 -11   7       12.47       29.95     15.26 o 
   8 -11   7      349.40      381.62     16.38 o 
   9 -11   7      567.35      548.83     28.90 o 
  10 -11   7       94.84      100.45     17.38 o 
  -9 -10   7       21.57       32.52     27.19 o 
  -8 -10   7      339.79      301.28     16.93 o 
  -7 -10   7      700.31      685.71     18.67 o 
  -6 -10   7      132.69      154.89     20.32 o 
  -5 -10   7      504.89      463.22     17.04 o 
  -4 -10   7     1905.34     1857.80     31.86 o 
  -3 -10   7      440.66      409.55     18.20 o 
  -2 -10   7      488.53      467.36     18.98 o 
  -1 -10   7     2315.90     2312.75     69.20 o 
   0 -10   7      772.48      770.59     29.11 o 
   1 -10   7      395.80      408.64     26.36 o 
   2 -10   7     1010.79      982.40     20.75 o 
   3 -10   7      724.46      715.63     55.20 o 
   4 -10   7       88.70      109.76     32.13 o 
   5 -10   7     1478.50     1501.23     22.56 o 
   6 -10   7     1110.77     1118.50     15.49 o 
   7 -10   7      215.86      234.12     19.58 o 
   8 -10   7      512.94      476.68     15.71 o 
   9 -10   7      816.63      848.99     16.99 o 
  10 -10   7      253.82      257.22     16.46 o 
  -9  -9   7     1581.88     1608.44     57.15 o 
  -8  -9   7        5.50       22.58     11.24 o 
  -7  -9   7     2747.86     2895.60     42.84 o 
  -6  -9   7      145.04      174.57     13.75 o 
  -5  -9   7        0.95       -0.48     14.47 o 
  -4  -9   7     2184.54     2110.71     46.69 o 
  -3  -9   7      494.07      527.93     17.20 o 
  -2  -9   7        0.17      -17.46     16.03 o 
  -1  -9   7       11.79       16.39     16.48 o 
   0  -9   7      107.99      132.61     36.25 o 
   1  -9   7      294.56      338.33     23.62 o 
   2  -9   7      839.07      828.19     19.50 o 
   3  -9   7      170.82      123.31     18.83 o 
   4  -9   7     4007.52     4065.58     73.81 o 
   5  -9   7     2556.48     2617.73     40.66 o 
   6  -9   7      758.07      731.26     15.48 o 
   7  -9   7     3161.10     3154.40     22.24 o 
   8  -9   7     1633.53     1644.07     16.99 o 
   9  -9   7      312.62      298.92     29.42 o 
  10  -9   7      701.58      719.98     37.35 o 
  11  -9   7      214.07      207.58     19.80 o 
 -10  -8   7      485.49      567.37     42.84 o 
  -9  -8   7      643.04      680.83     14.04 o 
  -8  -8   7     3103.67     3017.69     88.77 o 
  -7  -8   7      111.14      102.24     11.18 o 
  -6  -8   7      669.98      687.35     18.40 o 
  -5  -8   7     5667.33     5545.70     31.86 o 
  -4  -8   7       50.36       97.22     20.32 o 
  -3  -8   7     1420.42     1359.48     42.57 o 
  -2  -8   7      431.82      445.87     27.74 o 
  -1  -8   7      272.58      312.35     15.13 o 
   0  -8   7      436.17      395.39     20.25 o 
   1  -8   7      144.27      100.22     36.80 o 
   2  -8   7      827.18      818.42     22.65 o 
   3  -8   7     8461.86     8454.80     51.63 o 
   4  -8   7     1439.02     1503.03     23.63 o 
   5  -8   7     4399.73     4332.03    100.24 o 
   6  -8   7     4717.08     4725.13     18.44 o 
   7  -8   7      968.38      983.73     16.95 o 
   8  -8   7     3040.38     2986.97     38.92 o 
   9  -8   7     1715.03     1728.74     20.00 o 
  10  -8   7        9.87       -7.48     17.25 o 
  11  -8   7      799.82      806.84     32.41 o 
 -11  -7   7       98.60      151.59     41.74 o 
 -10  -7   7      619.08      723.90     40.64 o 
  -9  -7   7      407.08      409.40     20.01 o 
  -8  -7   7      515.62      485.27      8.81 o 
  -7  -7   7     1056.17     1052.08     14.83 o 
  -6  -7   7     1829.44     1898.21     32.41 o 
  -5  -7   7      112.44      149.51     11.41 o 
  -4  -7   7      938.42      953.41     13.53 o 
  -3  -7   7     3038.25     3182.11     30.21 o 
  -2  -7   7     1624.42     1708.69     22.52 o 
  -1  -7   7      428.39      450.42     13.58 o 
   0  -7   7     3236.98     3226.40     18.63 o 
   1  -7   7     1522.64     1541.07     32.41 o 
   2  -7   7        4.93        7.60     37.35 o 
   3  -7   7     4562.64     4764.13     42.84 o 
   4  -7   7     3619.90     3660.06     92.02 o 
   5  -7   7      477.84      495.85     17.32 o 
   6  -7   7     1112.58     1114.12     12.31 o 
   7  -7   7     4685.16     4706.34    141.43 o 
   8  -7   7      144.00      160.75     13.97 o 
   9  -7   7      238.28      240.90     15.64 o 
  10  -7   7      342.83      303.73     29.11 o 
  11  -7   7      672.41      707.97     29.66 o 
 -11  -6   7       22.61       61.52     39.55 o 
 -10  -6   7      315.67      324.60     37.35 o 
  -9  -6   7      773.12      746.60     33.88 o 
  -8  -6   7      668.00      652.97     16.42 o 
  -7  -6   7       64.42       62.09      7.10 o 
  -6  -6   7      153.67      158.68     26.91 o 
  -5  -6   7       11.97       11.27     10.44 o 
  -4  -6   7     4577.78     4554.55     73.87 o 
  -3  -6   7      157.78      144.44     15.38 o 
  -2  -6   7     9237.54     9682.96     84.86 o 
  -1  -6   7     8742.38     8499.77     37.62 o 
   0  -6   7       63.16       43.67     12.41 o 
   1  -6   7     7270.12     7064.36     22.53 o 
   2  -6   7     9567.06     9233.32     25.63 o 
   3  -6   7     1963.11     2217.62     56.26 o 
   4  -6   7     1717.84     1830.92     26.22 o 
   5  -6   7      575.44      574.45      9.11 o 
   6  -6   7       48.50       43.00     10.06 o 
   7  -6   7       73.52       72.61     25.27 o 
   8  -6   7      153.63      157.84     18.95 o 
   9  -6   7     1243.11     1340.70     29.11 o 
  10  -6   7      569.86      529.47     29.11 o 
  11  -6   7        2.58       17.09     14.17 o 
 -12  -5   7       90.08       65.91     42.29 o 
 -11  -5   7     1348.14     1489.00     42.84 o 
 -10  -5   7      285.55      337.78     35.15 o 
  -9  -5   7       87.29      127.42     31.31 o 
  -8  -5   7      425.01      422.09      9.00 o 
  -7  -5   7      109.46      114.49      5.85 o 
  -6  -5   7     1004.56     1038.63     24.86 o 
  -5  -5   7     4107.46     4186.55     31.38 o 
  -4  -5   7       67.65       91.92      8.68 o 
  -3  -5   7    18506.40    18836.26     53.28 o 
  -2  -5   7     8824.37     9132.55     20.58 o 
  -1  -5   7     2276.90     2027.15     30.21 o 
   0  -5   7    31109.00    32279.41    848.03 o 
   1  -5   7     7839.50     7579.24     50.26 o 
   2  -5   7     6384.33     5998.87     44.49 o 
   3  -5   7     5896.34     5565.04    108.77 o 
   4  -5   7     1100.13     1142.89     31.31 o 
   5  -5   7     1234.39     1246.82     10.36 o 
   6  -5   7      419.75      410.26     10.70 o 
   7  -5   7       70.64       68.72     11.45 o 
   8  -5   7       33.63       48.33     12.56 o 
   9  -5   7      606.56      581.25     44.49 o 
  10  -5   7      197.79      190.98     13.33 o 
  11  -5   7     1661.60     1670.22     25.12 o 
 -12  -4   7      439.40      514.09     43.94 o 
 -11  -4   7      519.89      514.64     76.34 o 
 -10  -4   7       29.94       24.17     32.41 o 
  -9  -4   7     1119.52     1080.36     34.60 o 
  -8  -4   7     3223.33     3207.02     36.25 o 
  -7  -4   7      882.22      882.59     24.17 o 
  -6  -4   7      394.40      382.04      9.27 o 
  -5  -4   7     2978.67     3152.42     69.44 o 
  -4  -4   7     1666.16     1561.86     14.54 o 
  -3  -4   7      148.92      151.83      7.37 o 
  -2  -4   7     8229.69     8460.08     32.13 o 
  -1  -4   7     3530.24     3685.06     29.93 o 
   0  -4   7      179.02      204.24     10.87 o 
   1  -4   7     2397.89     2291.18     17.79 o 
   2  -4   7     5859.06     6194.02    208.22 o 
   3  -4   7      732.05      803.74     21.42 o 
   4  -4   7     1191.56     1100.13     20.87 o 
   5  -4   7     1501.22     1466.48     23.07 o 
   6  -4   7     1351.90     1392.04     11.94 o 
   7  -4   7      390.06      386.37     12.22 o 
   8  -4   7     3148.49     3256.96     44.21 o 
   9  -4   7       63.93       60.39     11.92 o 
  10  -4   7      235.63      221.27     13.07 o 
  11  -4   7      213.65      215.20     15.17 o 
 -12  -3   7       83.76       62.61     41.74 o 
 -11  -3   7       11.10       76.89     36.25 o 
 -10  -3   7     1494.83     1559.30     36.80 o 
  -9  -3   7     1858.67     1831.72     34.60 o 
  -8  -3   7      661.08      584.39     29.11 o 
  -7  -3   7    11070.61    11539.73    207.69 o 
  -6  -3   7     5137.86     5421.77    217.77 o 
  -5  -3   7        6.84       14.82      7.96 o 
  -4  -3   7     9131.43     9574.49    194.71 o 
  -3  -3   7     6308.08     6408.07    134.29 o 
  -2  -3   7     3811.65     4162.64     15.42 o 
  -1  -3   7     3885.04     3661.24     13.18 o 
   0  -3   7      188.05      256.97     12.08 o 
   1  -3   7       78.99       96.12     14.83 o 
   2  -3   7     6742.27     7123.67     30.21 o 
   3  -3   7     1408.06     1364.87     19.77 o 
   4  -3   7     5002.80     5025.45    117.26 o 
   5  -3   7     2878.64     3013.78     20.60 o 
   6  -3   7      555.86      540.67     10.59 o 
   7  -3   7     4249.27     4272.06     17.45 o 
   8  -3   7      113.58      104.99     11.06 o 
   9  -3   7     1053.58     1068.73     21.20 o 
  10  -3   7     1171.86     1191.91     21.63 o 
  11  -3   7      154.39      160.23     13.93 o 
 -12  -2   7      258.99      259.24     38.45 o 
 -11  -2   7      515.05      617.35     36.80 o 
  -9  -2   7     1905.47     1946.51     34.60 o 
  -8  -2   7     7203.44     7137.40     44.49 o 
  -7  -2   7        9.61      -24.17     23.07 o 
  -6  -2   7     6230.59     6305.52     73.84 o 
  -5  -2   7     3831.18     3746.60     30.21 o 
  -4  -2   7      658.31      810.16     14.01 o 
  -3  -2   7     8981.43     9104.05     28.56 o 
  -2  -2   7     2649.95     2591.71     13.11 o 
  -1  -2   7     4164.42     4380.35     17.58 o 
   0  -2   7     3822.92     4008.05      7.69 o 
   1  -2   7       23.03       36.80     14.83 o 
   2  -2   7     3003.15     3374.54     23.07 o 
   3  -2   7     1757.27     1706.28     15.65 o 
   4  -2   7      216.51      240.58     10.36 o 
   5  -2   7     5628.82     5791.77     59.81 o 
   6  -2   7     4893.98     5020.80     49.02 o 
   7  -2   7      229.72      233.68     10.73 o 
   8  -2   7     3488.19     3595.06     24.53 o 
   9  -2   7     1627.52     1611.76     28.94 o 
  10  -2   7       93.06       95.76     12.94 o 
  11  -2   7     1508.50     1551.88     40.33 o 
 -12  -1   7       80.42       74.70     37.90 o 
  -9  -1   7        3.28       35.70     28.01 o 
  -8  -1   7     2471.46     2483.67     30.76 o 
  -7  -1   7     4980.89     4921.76     34.05 o 
  -6  -1   7      189.27      203.71      7.37 o 
  -5  -1   7       79.92       82.65      5.79 o 
  -4  -1   7     6297.90     6394.37     61.99 o 
  -3  -1   7     2137.31     2035.35     28.90 o 
  -2  -1   7     1747.77     1923.71     15.47 o 
  -1  -1   7     9840.09    10376.97    100.36 o 
   0  -1   7     7550.94     7762.89    204.87 o 
   1  -1   7     5110.16     5651.27    219.15 o 
   2  -1   7     1430.39     1502.18     19.22 o 
   3  -1   7     4891.80     4657.58    130.99 o 
   4  -1   7      687.52      694.10     12.01 o 
   5  -1   7       31.26       21.24      8.32 o 
   6  -1   7     1500.26     1511.06     15.43 o 
   7  -1   7      872.76      881.06     12.03 o 
   8  -1   7       40.20       43.14     11.48 o 
   9  -1   7      651.31      673.43     13.45 o 
  10  -1   7      543.23      535.48     14.25 o 
  11  -1   7      469.17      482.92     17.44 o 
 -13   0   7      465.47      524.53     43.94 o 
 -10   0   7     1651.05     1684.53     35.70 o 
  -9   0   7     3833.03     3837.56     38.45 o 
  -8   0   7       79.85      108.75     17.28 o 
  -7   0   7      665.25      660.78     16.48 o 
  -6   0   7        8.66       16.96      6.10 o 
  -5   0   7     1959.80     2055.06     30.89 o 
  -4   0   7     3852.15     3925.25     20.63 o 
  -3   0   7      996.41     1194.28      8.00 o 
  -2   0   7     5029.66     5121.66     30.03 o 
  -1   0   7     3691.94     3647.05     38.45 o 
   0   0   7     4933.06     5098.52     63.44 o 
   1   0   7    14733.18    15128.33     39.00 o 
   2   0   7     8031.72     7571.85     31.31 o 
   3   0   7      409.68      363.60     18.67 o 
   4   0   7    11507.63    10855.77     39.55 o 
   5   0   7     2616.45     2653.51     54.37 o 
   6   0   7      297.86      328.06     12.19 o 
   7   0   7      611.77      613.80     17.55 o 
   8   0   7      678.15      728.17     18.74 o 
   9   0   7        0.46       -4.83     15.29 o 
  10   0   7       19.00       21.21     13.53 o 
  11   0   7        0.32        8.23     14.36 o 
 -10   1   7      420.16      412.67     22.72 o 
  -9   1   7      195.01      222.66     20.00 o 
  -8   1   7     1896.60     1894.84     74.97 o 
  -7   1   7       41.00       28.86     14.57 o 
  -6   1   7       83.44       73.40      7.02 o 
  -5   1   7       31.87       52.46     14.01 o 
  -4   1   7      346.27      376.22     12.45 o 
  -3   1   7    10718.57    11117.65     67.83 o 
  -2   1   7      448.67      401.75      7.60 o 
  -1   1   7     1711.65     1737.70     17.58 o 
   0   1   7     9244.41     9019.63    196.35 o 
   1   1   7     4123.44     4317.67     18.06 o 
   2   1   7     1366.75     1262.71     20.87 o 
   3   1   7    10748.78    10493.27     39.55 o 
   4   1   7     1270.23     1206.68     23.07 o 
   5   1   7     2485.99     2386.46     26.36 o 
   6   1   7      609.02      625.01     14.10 o 
   7   1   7      289.76      260.18     14.65 o 
   8   1   7      156.84      188.34     12.90 o 
   9   1   7       40.22       39.23     15.57 o 
  10   1   7        3.13       -6.04     13.95 o 
 -11   2   7       92.87       54.90     23.88 o 
 -10   2   7     1209.63     1159.45     35.15 o 
  -9   2   7     1110.19     1101.49     42.02 o 
  -8   2   7      496.39      498.43      6.67 o 
  -7   2   7       66.91       66.85      8.83 o 
  -6   2   7     1757.23     1710.84     18.14 o 
  -5   2   7     1300.61     1228.11      8.15 o 
  -4   2   7      214.49      219.13      7.24 o 
  -3   2   7     1883.85     1837.62     10.71 o 
  -2   2   7     3734.38     3708.80     48.47 o 
  -1   2   7      722.89      706.46     12.62 o 
   0   2   7      657.60      691.72     16.55 o 
   1   2   7     3687.66     3694.07     98.31 o 
   2   2   7     2176.56     2132.58     74.70 o 
   3   2   7      470.67      531.18     14.76 o 
   4   2   7     3520.12     3398.16     52.18 o 
   5   2   7     2004.43     1891.59     27.46 o 
   6   2   7       13.02       17.03     23.07 o 
   7   2   7     1140.13     1149.47     31.31 o 
   8   2   7     1176.70     1148.15     19.15 o 
   9   2   7      138.12      150.50     16.39 o 
  10   2   7       17.85       16.12     18.06 o 
 -13   3   7       36.93       78.54     41.19 o 
 -12   3   7       13.70       43.66     25.63 o 
 -11   3   7      142.03      173.40     55.20 o 
 -10   3   7     2053.94     2034.94     39.00 o 
  -9   3   7        3.01        6.77      5.33 o 
  -8   3   7     2241.76     2160.18     27.27 o 
  -7   3   7     2413.37     2462.39     23.90 o 
  -6   3   7      980.17      946.42     10.70 o 
  -5   3   7     3326.82     3183.48     46.07 o 
  -4   3   7    10852.46    10684.73     94.45 o 
  -3   3   7      376.99      336.82     10.19 o 
  -2   3   7     4678.38     4775.80     17.70 o 
  -1   3   7     2412.45     2402.55     16.11 o 
   0   3   7        6.38        2.09     24.44 o 
   1   3   7     1788.89     1926.98     45.31 o 
   2   3   7     1004.17     1066.94     16.11 o 
   3   3   7      203.84      224.06     24.17 o 
   4   3   7      299.32      284.83     18.95 o 
   5   3   7      299.27      347.12     25.27 o 
   6   3   7      190.39      243.86     26.36 o 
   7   3   7     1233.12     1177.03     29.11 o 
   8   3   7        6.46       10.77     18.20 o 
   9   3   7      470.98      499.49     20.00 o 
 -13   4   7       96.79       88.14     29.12 o 
 -12   4   7       16.10       21.19     25.60 o 
 -11   4   7        1.32        4.49      9.89 o 
 -10   4   7       11.62        4.50     15.38 o 
  -9   4   7      735.06      701.46      8.80 o 
  -8   4   7     1387.57     1467.48     45.43 o 
  -7   4   7        1.15       -2.51      8.25 o 
  -6   4   7     1967.39     1929.14     18.98 o 
  -5   4   7     5065.13     4947.56     57.61 o 
  -4   4   7     1362.40     1360.51     27.57 o 
  -3   4   7    10473.69    10221.15     86.29 o 
  -2   4   7     6062.46     6079.41     58.77 o 
  -1   4   7     2314.95     2369.82     17.85 o 
   0   4   7     3860.52     3777.30     88.15 o 
   1   4   7      166.13      139.95     15.34 o 
   2   4   7      441.56      457.53     16.89 o 
   3   4   7      105.03       77.99     24.72 o 
   4   4   7      998.66      989.14     27.74 o 
   5   4   7        4.19       12.99     18.44 o 
   6   4   7      749.42      747.52     28.56 o 
   7   4   7      134.08      113.14     28.56 o 
   8   4   7     1495.51     1379.70     32.95 o 
   9   4   7      302.56      291.16     19.98 o 
 -13   5   7       85.90      108.20     42.29 o 
 -12   5   7      161.53      149.75     26.60 o 
 -11   5   7      321.69      289.98     12.42 o 
 -10   5   7      383.87      379.12      9.71 o 
  -9   5   7      113.01      110.83     15.62 o 
  -8   5   7     1098.59     1069.34     17.74 o 
  -7   5   7      751.52      791.92     11.59 o 
  -6   5   7      458.57      488.80     14.91 o 
  -5   5   7      879.67      896.54     15.70 o 
  -4   5   7     4913.93     4914.98     17.64 o 
  -3   5   7      737.32      727.20     19.03 o 
  -2   5   7     1185.49     1160.51     31.58 o 
  -1   5   7     4895.51     4959.72     46.96 o 
   0   5   7      677.48      610.70     25.81 o 
   1   5   7        9.38        8.30     30.76 o 
   2   5   7      552.01      554.45     18.63 o 
   3   5   7     1126.66     1101.37     20.57 o 
   4   5   7       13.38      -10.84     40.09 o 
   5   5   7       61.17       55.07     19.61 o 
   6   5   7      923.03      914.15     34.60 o 
   7   5   7      440.97      392.16     30.76 o 
   8   5   7       31.70        0.00     30.21 o 
 -12   6   7      601.78      631.63     40.09 o 
 -11   6   7        0.05        0.40      8.29 o 
 -10   6   7     1967.69     1876.51     47.84 o 
  -9   6   7     2239.37     2146.02     61.78 o 
  -8   6   7      483.33      446.04     12.34 o 
  -7   6   7     1372.28     1359.32     18.66 o 
  -6   6   7      619.85      606.20     13.05 o 
  -5   6   7      153.69      140.04     14.62 o 
  -4   6   7      260.94      262.87     23.64 o 
  -3   6   7     1050.70      970.50     22.24 o 
  -2   6   7     1387.95     1335.46     19.76 o 
  -1   6   7     1771.90     1721.93     20.96 o 
   0   6   7       45.10       52.58     18.20 o 
   1   6   7     2000.27     1922.27     22.31 o 
   2   6   7     1515.50     1481.16     52.73 o 
   3   6   7      441.73      411.25     21.35 o 
   4   6   7     1757.28     1897.37     68.66 o 
   5   6   7      972.53     1037.15     61.52 o 
   6   6   7      284.44      279.02     31.31 o 
   7   6   7      731.17      770.88     24.99 o 
   8   6   7      294.21      245.51     33.50 o 
 -12   7   7      349.36      334.29     28.56 o 
 -11   7   7     2504.62     2292.80     81.36 o 
 -10   7   7      475.69      468.52     12.69 o 
  -9   7   7      524.88      511.77     13.97 o 
  -8   7   7     3596.34     3472.50     25.48 o 
  -7   7   7      551.79      559.44     24.67 o 
  -6   7   7      726.06      707.43     18.09 o 
  -5   7   7      201.56      181.96     14.34 o 
  -4   7   7      101.32      136.94     26.71 o 
  -3   7   7      116.31      136.07     37.62 o 
  -2   7   7       60.76       55.29     19.02 o 
  -1   7   7       94.01      105.09     26.09 o 
   0   7   7     2894.56     2898.97     26.20 o 
   1   7   7      283.67      296.70     31.31 o 
   2   7   7     1274.39     1287.72     23.47 o 
   3   7   7     2820.76     2870.88     56.02 o 
   4   7   7        4.23       40.09     22.53 o 
   5   7   7     1595.63     1710.98     27.19 o 
   6   7   7      778.28      854.11     25.05 o 
   7   7   7       28.76       13.99     29.66 o 
 -12   8   7      366.36      353.04     22.68 o 
 -11   8   7       89.13       84.92     12.46 o 
 -10   8   7      212.11      243.20     20.61 o 
  -9   8   7      578.04      607.35     19.51 o 
  -8   8   7       12.20       -2.72     16.58 o 
  -7   8   7      820.34      808.40     29.50 o 
  -6   8   7       41.02       22.72     17.85 o 
  -5   8   7      126.61      165.15     16.12 o 
  -4   8   7      103.97      122.30     15.93 o 
  -3   8   7     1201.17     1203.98     57.95 o 
  -2   8   7      102.84      100.53     21.32 o 
  -1   8   7      321.11      330.74     24.72 o 
   0   8   7       75.35       90.38     21.71 o 
   1   8   7      588.07      600.72     32.68 o 
   2   8   7      227.31      224.34     23.68 o 
   3   8   7      300.22      309.16     24.46 o 
   4   8   7      337.47      365.45     24.64 o 
   5   8   7       41.45       62.13     24.27 o 
   6   8   7       52.19      109.50     24.86 o 
 -11   9   7      117.93      126.78     16.03 o 
 -10   9   7       13.93        3.29     27.45 o 
  -9   9   7        7.15       -5.93     15.13 o 
  -8   9   7      300.24      263.29     18.81 o 
  -7   9   7      290.35      301.70     22.18 o 
  -6   9   7      536.23      501.29     17.83 o 
  -5   9   7      428.05      442.30     23.08 o 
  -4   9   7     2895.35     2975.18     33.42 o 
  -3   9   7      118.97      101.89     21.88 o 
  -2   9   7     1109.04     1153.36     30.36 o 
  -1   9   7     1068.18     1037.38     55.75 o 
   0   9   7       49.40       43.39     23.69 o 
   1   9   7      489.73      560.53     42.84 o 
   2   9   7      239.07      290.84     24.85 o 
   3   9   7       28.90      -30.76     35.70 o 
   4   9   7       11.61       14.32     25.62 o 
   5   9   7       14.79        4.01     25.82 o 
 -10  10   7      112.47      125.45     16.32 o 
  -9  10   7       28.35       41.09     16.79 o 
  -8  10   7      224.72      213.83     17.87 o 
  -7  10   7        1.44       20.68     17.93 o 
  -6  10   7     1189.60     1238.04     21.08 o 
  -5  10   7      764.03      769.62     19.84 o 
  -4  10   7        1.23       -3.57     23.83 o 
  -3  10   7     2353.14     2359.75     73.05 o 
  -2  10   7      523.85      523.71     25.81 o 
  -1  10   7      228.09      235.07     25.60 o 
   0  10   7     1180.63     1122.89     28.54 o 
   1  10   7      322.09      312.52     26.58 o 
   2  10   7      167.53      192.70     34.05 o 
   3  10   7      170.55      175.14     26.99 o 
   4  10   7        3.10        0.91     27.77 o 
  -9  11   7       93.28       99.81     18.79 o 
  -8  11   7      756.45      712.25     20.75 o 
  -7  11   7      272.60      303.17     23.31 o 
  -6  11   7       28.24       37.84     20.04 o 
  -5  11   7      343.91      386.38     21.19 o 
  -4  11   7      663.25      624.84     28.56 o 
  -3  11   7       38.91       19.49     26.58 o 
  -2  11   7      815.64      788.97     28.32 o 
  -1  11   7      697.20      647.72     44.21 o 
   0  11   7       32.15       20.58     27.33 o 
   1  11   7       61.72       57.32     56.85 o 
   2  11   7      776.65      806.37     30.86 o 
   3  11   7       57.72       86.41     41.74 o 
  -8  12   7      111.53      109.01     24.13 o 
  -7  12   7      270.20      323.59     21.97 o 
  -6  12   7       42.58       55.19     22.03 o 
  -5  12   7       71.81       94.00     21.97 o 
  -4  12   7      552.27      520.59     46.14 o 
  -3  12   7       91.76       98.55     67.56 o 
  -2  12   7       16.74       52.60     28.50 o 
  -1  12   7        0.14       11.96     28.50 o 
   0  12   7        1.69      -12.55     29.90 o 
   1  12   7      196.88      134.68     31.31 o 
  -6  13   7      360.67      358.98     32.44 o 
  -5  13   7      326.14      354.31     25.02 o 
  -4  13   7        0.46       46.14     43.39 o 
  -3  13   7        2.95       25.50     30.44 o 
  -2  13   7       10.01       37.07     54.37 o 
  -1  13   7        3.97       57.66     31.61 o 
   2 -16   8        0.02       -9.89     42.84 o 
  -2 -15   8       60.64       44.49     36.80 o 
  -1 -15   8      675.53      715.11     43.39 o 
   2 -15   8      650.80      676.67     41.19 o 
   6 -15   8      411.47      389.96     29.11 o 
  -4 -14   8      233.25      240.02     32.95 o 
  -3 -14   8      114.72      109.85     32.41 o 
  -2 -14   8        6.20      -11.73     25.33 o 
   1 -14   8     1561.65     1524.70     41.19 o 
   2 -14   8      761.71      813.43     39.55 o 
   4 -14   8     1813.83     1846.55     43.39 o 
   5 -14   8     1727.26     1691.12     31.86 o 
   6 -14   8       73.72       67.33     34.88 o 
   7 -14   8     1528.63     1561.69     41.61 o 
  -6 -13   8      306.43      307.58     31.86 o 
  -5 -13   8      465.05      450.79     22.66 o 
  -4 -13   8       73.23       77.67     32.13 o 
  -3 -13   8       16.06       22.71     30.76 o 
  -2 -13   8       28.15      103.81     31.31 o 
   0 -13   8      973.75     1024.34     39.00 o 
   1 -13   8      155.99      120.28     34.05 o 
   2 -13   8     1313.06     1339.05     40.64 o 
   4 -13   8      485.43      481.06     32.68 o 
   5 -13   8     1915.61     1792.90     21.26 o 
   6 -13   8     1528.17     1493.85     26.25 o 
   7 -13   8       72.00       83.37     17.88 o 
   8 -13   8      852.40      898.99     30.69 o 
  -7 -12   8       48.61       47.78     24.17 o 
  -5 -12   8      186.30      175.76     27.46 o 
  -4 -12   8       32.58       41.74     28.01 o 
  -3 -12   8      339.91      318.56     29.11 o 
  -1 -12   8       26.21       52.18     34.05 o 
   0 -12   8     1850.65     1878.96     36.25 o 
   1 -12   8     2560.66     2608.90     39.55 o 
   2 -12   8      362.27      355.36     37.35 o 
   3 -12   8      183.63      193.33     32.95 o 
   4 -12   8     1192.24     1126.18     26.58 o 
   5 -12   8      419.72      403.50     16.32 o 
   6 -12   8      207.47      185.86     16.88 o 
   7 -12   8     1136.84     1168.66     38.74 o 
   8 -12   8      758.75      776.54     18.35 o 
   9 -12   8        0.68       18.69     17.26 o 
  -8 -11   8      101.11      108.08     19.63 o 
  -7 -11   8      191.51      210.91     21.97 o 
  -6 -11   8      165.96      130.02     17.36 o 
  -5 -11   8     1543.02     1501.63     30.76 o 
  -2 -11   8     1726.59     1752.19     60.14 o 
  -1 -11   8     5495.09     5568.56    124.68 o 
   0 -11   8      677.57      640.42     30.76 o 
   2 -11   8     2266.00     2319.53     26.01 o 
   3 -11   8        1.23      -17.66     21.53 o 
   4 -11   8      526.18      530.44     36.25 o 
   5 -11   8       43.39       49.01     15.39 o 
   6 -11   8      477.49      508.96     20.93 o 
   7 -11   8      111.22      127.79     20.23 o 
   8 -11   8        9.70       22.66     15.89 o 
   9 -11   8      250.13      228.44     25.05 o 
  -9 -10   8       69.13       59.61     21.61 o 
  -8 -10   8      103.43       94.33     14.55 o 
  -7 -10   8       18.29       30.91     13.92 o 
  -6 -10   8     3336.07     3194.39     29.11 o 
  -5 -10   8     1841.50     1823.24     59.32 o 
  -4 -10   8      110.47      125.82     30.21 o 
  -3 -10   8     3740.29     3794.72     24.25 o 
  -2 -10   8     5328.12     5333.61     42.02 o 
  -1 -10   8       57.80       74.36     18.98 o 
   0 -10   8     4932.99     4942.63     39.00 o 
   1 -10   8     1642.46     1597.89     22.90 o 
   2 -10   8      216.47      212.19     38.72 o 
   3 -10   8     3508.41     3598.35     27.18 o 
   4 -10   8      573.87      536.07     15.66 o 
   5 -10   8       59.46       41.82     12.95 o 
   6 -10   8      126.46      119.40     14.20 o 
   7 -10   8      227.62      236.23     20.18 o 
   8 -10   8      373.75      394.55     15.18 o 
   9 -10   8      679.83      683.18     16.27 o 
  10 -10   8        9.42        0.33     18.13 o 
  -9  -9   8      260.98      230.68     30.29 o 
  -8  -9   8      806.77      792.26     14.44 o 
  -7  -9   8      651.55      655.80     18.67 o 
  -6  -9   8      360.15      371.15     19.50 o 
  -5  -9   8     2242.14     2206.35     18.37 o 
  -4  -9   8     1367.55     1368.57     17.98 o 
  -3  -9   8      150.20      138.46     16.26 o 
  -2  -9   8      680.03      660.84     17.81 o 
  -1  -9   8     2023.98     2031.81     27.19 o 
   0  -9   8       62.70       40.05     29.38 o 
   1  -9   8     1287.57     1293.79     29.38 o 
   2  -9   8     3448.38     3452.48     24.27 o 
   3  -9   8     1776.84     1792.19     21.74 o 
   4  -9   8        5.60        1.78     16.67 o 
   5  -9   8      425.64      415.71     12.03 o 
   6  -9   8      979.25      939.10     13.76 o 
   7  -9   8        0.17        7.90     12.48 o 
   8  -9   8     1193.48     1115.04     15.72 o 
   9  -9   8      393.31      419.13     27.19 o 
  10  -9   8        3.19       -1.93     17.46 o 
 -10  -8   8      771.19      841.99     43.94 o 
  -9  -8   8     1223.92     1269.13     33.57 o 
  -8  -8   8      166.79      165.94     13.09 o 
  -7  -8   8     2529.76     2628.64     34.60 o 
  -6  -8   8      403.42      423.49     40.92 o 
  -5  -8   8       78.40       93.09     16.75 o 
  -4  -8   8     2400.83     2476.91     17.59 o 
  -3  -8   8      505.68      537.87     14.92 o 
  -2  -8   8        1.38       18.07     16.20 o 
  -1  -8   8       90.35       95.52     15.52 o 
   0  -8   8      717.17      717.53     21.97 o 
   1  -8   8     1084.84     1051.85     58.49 o 
   2  -8   8     1573.31     1669.05     19.61 o 
   3  -8   8       27.47       19.43     17.28 o 
   4  -8   8     2523.68     2483.86     68.66 o 
   5  -8   8     2122.70     2122.34     45.59 o 
   6  -8   8      399.43      394.40     11.36 o 
   7  -8   8     4622.10     4628.65     32.71 o 
   8  -8   8      967.13      967.47     29.66 o 
   9  -8   8      134.35      142.36     29.38 o 
  10  -8   8      796.35      867.25     32.95 o 
  11  -8   8      225.57      235.08     31.86 o 
 -11  -7   8      793.24      846.93     45.59 o 
 -10  -7   8      455.74      571.21     39.00 o 
  -9  -7   8     1103.98     1108.52     26.24 o 
  -8  -7   8     3092.59     3033.89     67.35 o 
  -7  -7   8      221.83      216.19     20.36 o 
  -6  -7   8     1936.66     2012.52     51.90 o 
  -5  -7   8     7569.53     7782.31    159.28 o 
  -4  -7   8       14.07       19.68     11.96 o 
  -3  -7   8     5598.00     5449.72     67.56 o 
  -2  -7   8     1604.33     1577.71     15.52 o 
  -1  -7   8     1238.39     1330.26     15.91 o 
   0  -7   8      154.54      129.78     23.62 o 
   1  -7   8       63.99      103.75     14.56 o 
   2  -7   8     1185.89     1137.55     16.89 o 
   3  -7   8     3967.51     3868.92     33.93 o 
   4  -7   8      230.97      218.30      9.91 o 
   5  -7   8     4370.54     4336.46     39.83 o 
   6  -7   8     5650.03     5534.94     19.69 o 
   7  -7   8      592.55      603.97     31.58 o 
   8  -7   8     4529.09     4587.85     31.03 o 
   9  -7   8     1387.89     1498.88     32.95 o 
  10  -7   8       60.19       90.08     58.22 o 
  11  -7   8      404.83      436.65     31.31 o 
 -11  -6   8      369.24      375.13     41.19 o 
 -10  -6   8      802.86      851.87     38.45 o 
  -9  -6   8      241.61      228.55     28.84 o 
  -8  -6   8      411.76      423.13     12.87 o 
  -7  -6   8     2728.60     2858.11     47.35 o 
  -6  -6   8     1139.39     1135.26     10.36 o 
  -5  -6   8       26.16       28.66      9.85 o 
  -4  -6   8     3012.85     3129.80     30.76 o 
  -3  -6   8     7869.95     8105.42     84.03 o 
  -2  -6   8     1141.92     1134.44     25.54 o 
  -1  -6   8      688.28      647.99     14.01 o 
   0  -6   8     7704.96     7936.69     93.92 o 
   1  -6   8     2449.29     2267.43     18.67 o 
   2  -6   8      424.40      358.11     14.76 o 
   3  -6   8     4815.01     4928.81    112.48 o 
   4  -6   8     3486.90     3414.75     55.05 o 
   5  -6   8     1029.25     1022.08     19.69 o 
   6  -6   8     1176.54     1252.68     18.30 o 
   7  -6   8     4182.13     4181.38     36.25 o 
   8  -6   8     1423.74     1412.65     30.76 o 
   9  -6   8      171.89      143.90     28.56 o 
  10  -6   8      136.71      198.28     28.56 o 
  11  -6   8      337.80      383.39     20.75 o 
 -11  -5   8        9.07        3.30     37.90 o 
 -10  -5   8      447.88      511.89     36.25 o 
  -9  -5   8      633.38      589.89     33.50 o 
  -8  -5   8      632.39      636.96     10.44 o 
  -7  -5   8      434.20      420.52      6.87 o 
  -6  -5   8        0.40        9.70     17.30 o 
  -5  -5   8      189.33      189.53      9.97 o 
  -4  -5   8     3976.68     4013.03     36.31 o 
  -3  -5   8      612.87      685.98     11.41 o 
  -2  -5   8     9451.08     9136.13     61.79 o 
  -1  -5   8    15171.76    15280.83     74.15 o 
   0  -5   8      301.87      310.22     12.82 o 
   1  -5   8    15731.38    16304.13    177.68 o 
   2  -5   8     8425.54     8496.09    305.36 o 
   3  -5   8      269.71      290.02      7.25 o 
   4  -5   8     1749.47     1685.85     20.32 o 
   5  -5   8     2685.18     2692.39     29.11 o 
   6  -5   8       18.65       -8.24     23.62 o 
   7  -5   8      256.15      271.33     25.81 o 
   8  -5   8      152.92      142.55     12.18 o 
   9  -5   8      487.08      479.79     14.80 o 
  10  -5   8      410.36      411.55     18.21 o 
  11  -5   8       24.84       25.80     14.13 o 
 -12  -4   8      173.10      216.40     42.84 o 
 -11  -4   8     1357.62     1434.07     42.29 o 
 -10  -4   8      360.82      310.32     34.05 o 
  -9  -4   8        4.66       -2.20     30.21 o 
  -8  -4   8     2840.77     2697.29     38.59 o 
  -7  -4   8        7.91        4.67      7.69 o 
  -6  -4   8      817.65      826.36     10.44 o 
  -5  -4   8     1176.57     1204.69     41.47 o 
  -4  -4   8     2016.77     2250.81     40.52 o 
  -3  -4   8     7948.36     7631.98    141.18 o 
  -2  -4   8    11732.63    11718.59    119.22 o 
  -1  -4   8     3991.37     3952.77     45.93 o 
   0  -4   8    29941.73    30280.64    232.20 o 
   1  -4   8    11430.43    11791.81     60.97 o 
   2  -4   8     3790.82     3991.34     26.36 o 
   3  -4   8     5006.15     4809.16     28.56 o 
   4  -4   8      477.07      445.44     20.87 o 
   5  -4   8      543.74      512.44     23.62 o 
   6  -4   8     1483.42     1474.03     11.39 o 
   7  -4   8      142.96      146.11     10.76 o 
   8  -4   8       41.35       45.89     11.01 o 
   9  -4   8      202.05      220.83     13.75 o 
  10  -4   8       40.69       76.00     13.11 o 
  11  -4   8     1164.77     1175.12     18.57 o 
 -12  -3   8      367.38      326.80     41.74 o 
 -10  -3   8       20.32       48.33     31.86 o 
  -9  -3   8     2517.45     2496.31     37.35 o 
  -7  -3   8      106.37      109.40      4.30 o 
  -6  -3   8     1842.15     1805.26     95.57 o 
  -5  -3   8     3149.49     3237.20    123.30 o 
  -4  -3   8      281.06      259.12     15.10 o 
  -3  -3   8     1565.48     1696.70     24.99 o 
  -2  -3   8    11371.29    11868.65    109.57 o 
  -1  -3   8     4149.11     4078.81     20.32 o 
   0  -3   8      264.09      327.40      4.67 o 
   1  -3   8     7636.03     7792.10     31.86 o 
   2  -3   8     6515.30     6617.27     30.21 o 
   3  -3   8       58.22       63.71     18.12 o 
   4  -3   8     1637.30     1613.77      7.33 o 
   5  -3   8     1630.22     1630.84     70.30 o 
   6  -3   8      701.50      723.13      9.56 o 
   7  -3   8      422.85      454.33     10.90 o 
   8  -3   8     1816.81     1847.51     14.26 o 
   9  -3   8      112.78      106.17     13.04 o 
  10  -3   8       53.29       55.05     13.41 o 
  11  -3   8        2.15       14.34     13.97 o 
 -10  -2   8     1592.21     1698.26     37.35 o 
  -9  -2   8     1256.80     1347.84     32.41 o 
  -7  -2   8     9242.99     9558.22    172.38 o 
  -6  -2   8      684.18      696.74     11.07 o 
  -5  -2   8     2328.22     2354.02     28.23 o 
  -4  -2   8    11332.57    11528.92    158.27 o 
  -3  -2   8     6270.02     6626.50     25.54 o 
  -2  -2   8     9018.92     9267.50     61.51 o 
  -1  -2   8     6773.40     7221.77     55.75 o 
   0  -2   8     2316.70     2475.98     35.70 o 
   1  -2   8     1757.82     1899.28     20.32 o 
   2  -2   8     3234.24     3378.39     24.17 o 
   3  -2   8        6.98        8.19     14.55 o 
   4  -2   8     5322.15     5534.92     99.25 o 
   5  -2   8     1772.56     1824.53     30.41 o 
   6  -2   8     1419.45     1323.89     19.88 o 
   7  -2   8     5331.69     5438.09     42.84 o 
   8  -2   8      184.19      209.56     11.89 o 
   9  -2   8      601.79      610.46     13.81 o 
  10  -2   8     1671.77     1668.40     36.29 o 
  11  -2   8       32.35       38.04     16.23 o 
 -11  -1   8      463.66      513.54     35.70 o 
 -10  -1   8        4.03      -19.22     31.86 o 
  -9  -1   8     1153.57     1169.34     31.31 o 
  -8  -1   8     6553.32     6293.22     39.55 o 
  -7  -1   8       81.15       87.37      8.81 o 
  -6  -1   8     4694.33     4531.32     41.56 o 
  -5  -1   8     5905.83     5758.58     77.37 o 
  -4  -1   8      272.09      265.05      7.29 o 
  -3  -1   8     9205.57     9206.42     84.01 o 
  -2  -1   8    10484.32    11296.71     73.43 o 
  -1  -1   8      504.05      502.93      6.92 o 
   0  -1   8     6525.23     6878.87    164.50 o 
   1  -1   8     1072.25     1135.78     33.23 o 
   2  -1   8     1682.17     1831.17     21.97 o 
   3  -1   8       11.62       13.51      6.04 o 
   4  -1   8      427.01      433.73     16.20 o 
   5  -1   8     2495.89     2544.02     26.13 o 
   6  -1   8     2900.36     2922.32     40.08 o 
   7  -1   8      387.88      383.35     15.40 o 
   8  -1   8     2873.16     2968.17     37.27 o 
   9  -1   8      911.21      886.08     17.05 o 
  10  -1   8        0.65        2.37     13.98 o 
 -12   0   8      101.38      135.66     36.80 o 
 -11   0   8     1126.43     1211.08     38.45 o 
 -10   0   8     2783.81     2858.26     40.64 o 
  -9   0   8       12.80       48.33     29.11 o 
  -8   0   8     2321.33     2370.36     65.63 o 
  -7   0   8     3701.69     3708.82     24.83 o 
  -6   0   8       12.34       23.59      5.17 o 
  -5   0   8     1481.38     1467.09     14.87 o 
  -4   0   8     4359.69     4411.03     49.44 o 
  -3   0   8     3070.62     2944.93     25.92 o 
  -2   0   8        4.96       32.04     10.98 o 
  -1   0   8     4785.65     4877.35     79.37 o 
   0   0   8     6020.81     6199.00    103.53 o 
   1   0   8      919.94      949.64     19.77 o 
   2   0   8     1871.86     1914.66     23.07 o 
   3   0   8     2641.72     2565.51     46.69 o 
   4   0   8       54.07       59.32     20.32 o 
   5   0   8      207.43      210.59     10.65 o 
   6   0   8      819.09      819.29     13.89 o 
   7   0   8     1505.65     1489.34     30.73 o 
   8   0   8       98.86      102.48     23.62 o 
   9   0   8      208.37      256.55     13.90 o 
  10   0   8      311.05      328.34     14.95 o 
 -13   1   8      465.49      513.54     43.94 o 
 -12   1   8      768.18      818.92     40.09 o 
 -11   1   8        3.23       25.81     35.70 o 
 -10   1   8      880.32      872.21     24.08 o 
  -9   1   8     3247.47     3205.46     69.48 o 
  -8   1   8      280.83      265.70      6.10 o 
  -7   1   8      502.01      475.63     15.80 o 
  -6   1   8       21.79       18.51     11.29 o 
  -5   1   8       54.60       39.74     10.92 o 
  -4   1   8     4117.60     4235.26     31.19 o 
  -3   1   8        5.84        1.54      7.79 o 
  -2   1   8     2923.59     2894.34     23.52 o 
  -1   1   8      215.68      185.56     10.08 o 
   0   1   8      831.40      823.31     19.22 o 
   1   1   8     4472.55     4165.45     28.01 o 
   2   1   8     3742.06     3525.04     27.46 o 
   3   1   8       33.32       25.27     21.42 o 
   4   1   8     4330.09     4211.59     32.41 o 
   5   1   8      182.15      197.18     22.52 o 
   6   1   8       19.39       34.78     13.30 o 
   7   1   8     1385.56     1423.40     41.74 o 
   8   1   8       29.19       48.05     12.90 o 
   9   1   8        2.85       12.17     15.60 o 
  10   1   8        3.25       40.09     14.50 o 
 -11   2   8     2016.00     2265.07     41.19 o 
 -10   2   8      963.20     1042.45     45.31 o 
  -9   2   8      344.61      326.14      6.87 o 
  -8   2   8     2076.03     1989.71     41.47 o 
  -7   2   8      825.43      836.08     13.52 o 
  -6   2   8      437.97      432.76     18.39 o 
  -5   2   8       13.38        9.80      7.48 o 
  -4   2   8       10.37       10.31     11.62 o 
  -3   2   8     4818.03     4943.92     42.77 o 
  -2   2   8     3336.01     3490.37     54.10 o 
  -1   2   8     4109.30     4143.22     26.86 o 
   0   2   8     1637.31     1536.61     15.34 o 
   1   2   8     5312.58     5415.27     75.80 o 
   2   2   8     1811.01     1837.27     17.67 o 
   3   2   8     8968.07     9020.75     41.19 o 
   4   2   8       46.67       35.15     24.17 o 
   5   2   8      412.34      475.64     25.81 o 
   6   2   8     3054.31     3008.75     34.05 o 
   7   2   8        3.00        5.35     15.70 o 
   8   2   8      330.20      373.23     17.68 o 
   9   2   8      148.17      180.55     14.90 o 
 -12   3   8      110.52      131.82     36.80 o 
 -11   3   8        0.87       80.19     33.50 o 
 -10   3   8      722.88      633.49     50.26 o 
  -9   3   8     2297.08     2095.98     80.74 o 
  -8   3   8       28.23       45.28      6.84 o 
  -7   3   8       97.42      100.86      7.86 o 
  -6   3   8      912.87      902.05     11.47 o 
  -5   3   8      533.13      536.42     11.90 o 
  -4   3   8       55.76       52.15      9.72 o 
  -3   3   8      348.88      324.82     11.61 o 
  -2   3   8     2366.61     2378.68     33.29 o 
  -1   3   8       28.03       46.42     15.65 o 
   0   3   8      353.37      322.74     14.74 o 
   1   3   8     2484.96     2569.62     33.23 o 
   2   3   8     1049.12     1110.57     25.81 o 
   3   3   8      599.76      579.28     18.25 o 
   4   3   8     1240.44     1327.39     44.76 o 
   5   3   8     1153.83     1184.72     29.66 o 
   6   3   8       12.87      -17.03     26.91 o 
   7   3   8      792.69      761.80     58.22 o 
   8   3   8      463.65      447.36     19.38 o 
   9   3   8       22.23       68.69     20.05 o 
 -12   4   8       62.78       31.84     25.99 o 
 -11   4   8      117.23       91.72      8.79 o 
 -10   4   8      625.54      575.17     12.64 o 
  -9   4   8      265.27      249.64      9.39 o 
  -8   4   8     3312.47     3214.04     33.73 o 
  -7   4   8      450.45      477.80     10.19 o 
  -6   4   8      484.84      481.34     21.97 o 
  -5   4   8     1932.15     1974.19     18.82 o 
  -4   4   8     6238.02     6383.73     23.15 o 
  -3   4   8      636.61      684.65     14.05 o 
  -2   4   8     5133.66     4985.48     98.04 o 
  -1   4   8     4219.67     4206.42     75.25 o 
   0   4   8      180.29      205.42     24.72 o 
   1   4   8     2347.13     2363.90     58.49 o 
   2   4   8     1003.95      929.32     28.01 o 
   3   4   8      825.79      814.08     19.81 o 
   4   4   8      176.51      215.85     19.22 o 
   5   4   8      160.18      188.66     20.18 o 
   6   4   8      132.60      180.70     29.66 o 
   7   4   8      771.37      801.34     32.41 o 
   8   4   8       37.76       26.36     30.76 o 
 -12   5   8        0.40      -23.06     26.58 o 
 -11   5   8       30.34       25.60      7.76 o 
 -10   5   8       70.36       68.75     14.53 o 
  -9   5   8      306.06      303.36      9.92 o 
  -8   5   8      898.85      862.57     12.08 o 
  -7   5   8      203.19      227.30     12.32 o 
  -6   5   8     1579.28     1617.33     13.84 o 
  -5   5   8     3278.62     3305.59     16.22 o 
  -4   5   8      551.96      546.51     13.47 o 
  -3   5   8     8577.00     8531.56     84.75 o 
  -2   5   8     5404.09     5444.35     50.26 o 
  -1   5   8      759.88      665.25     23.70 o 
   0   5   8     5153.56     5014.64     26.97 o 
   1   5   8       26.45       -6.59     18.44 o 
   2   5   8      109.74      111.74     19.20 o 
   3   5   8      221.14      243.85     26.27 o 
   4   5   8      274.75      309.80     20.97 o 
   5   5   8        1.71       -1.10     21.36 o 
   6   5   8      281.43      259.24     31.86 o 
   7   5   8        0.26       74.70     63.71 o 
   8   5   8      585.36      550.89     34.05 o 
 -12   6   8      213.07      171.36     39.00 o 
 -11   6   8      305.20      299.38      9.35 o 
 -10   6   8      306.05      305.39     10.82 o 
  -9   6   8      104.99       79.68     11.04 o 
  -8   6   8     1192.09     1140.23     18.12 o 
  -7   6   8      337.06      375.49     13.22 o 
  -6   6   8      168.67      177.57     13.38 o 
  -5   6   8      975.49     1002.31     14.88 o 
  -4   6   8     3250.62     3254.06     21.70 o 
  -3   6   8      792.39      806.98     19.37 o 
  -2   6   8      704.94      719.38     43.94 o 
  -1   6   8     1555.58     1438.36     46.69 o 
   0   6   8      463.51      442.23     29.38 o 
   1   6   8      189.88      200.60     20.36 o 
   2   6   8      248.02      252.26     21.16 o 
   3   6   8      622.75      602.97     22.33 o 
   4   6   8      102.80      121.23     22.33 o 
   5   6   8        1.04       11.85     23.29 o 
   6   6   8      385.12      390.57     52.45 o 
   7   6   8      623.85      590.44     35.15 o 
 -12   7   8      318.08      319.66     40.64 o 
 -11   7   8        8.78        6.60     11.52 o 
 -10   7   8     1350.04     1253.20     66.45 o 
  -9   7   8     1711.86     1574.68     50.53 o 
  -8   7   8      190.52      189.77     16.90 o 
  -7   7   8     1999.99     1987.60     25.21 o 
  -6   7   8      481.49      452.27     16.84 o 
  -5   7   8      104.52      102.21     20.95 o 
  -4   7   8       41.45       46.64     14.88 o 
  -3   7   8      553.11      552.52     41.47 o 
  -2   7   8      394.97      396.13     30.21 o 
  -1   7   8     1020.11     1003.12     22.70 o 
   0   7   8        4.79       -6.96     21.32 o 
   1   7   8     1000.59      963.73     41.47 o 
   2   7   8     1185.91     1210.89     24.47 o 
   3   7   8       25.88       36.37     23.11 o 
   4   7   8     1731.34     1816.85     37.62 o 
   5   7   8      646.55      698.05     26.41 o 
   6   7   8       80.54       88.26     24.46 o 
 -11   8   8     1255.94     1164.12     71.66 o 
 -10   8   8      527.69      508.62     15.04 o 
  -9   8   8      548.08      516.57     19.87 o 
  -8   8   8     2096.95     2040.53     66.39 o 
  -7   8   8      216.03      217.05     15.95 o 
  -6   8   8     1555.91     1542.85     23.17 o 
  -5   8   8      536.77      523.80     17.10 o 
  -4   8   8      127.28      133.09     16.47 o 
  -3   8   8       30.95       16.62     20.93 o 
  -2   8   8        1.17       -6.64     32.13 o 
  -1   8   8      204.53      206.70     22.49 o 
   0   8   8      704.63      696.81     28.84 o 
   1   8   8      490.63      494.70     24.47 o 
   2   8   8      649.40      691.72     47.51 o 
   3   8   8     1889.53     1933.30     36.92 o 
   4   8   8       10.69       46.10     32.08 o 
   5   8   8      925.84      952.74     28.54 o 
   6   8   8      282.37      285.32     27.38 o 
 -11   9   8       46.93       61.98     21.51 o 
 -10   9   8      335.07      325.68     29.13 o 
  -9   9   8      523.25      471.21     18.55 o 
  -8   9   8      185.82      176.01     16.95 o 
  -7   9   8      553.62      600.16     20.75 o 
  -6   9   8      316.69      365.55     18.73 o 
  -5   9   8       10.64       12.22     17.93 o 
  -4   9   8      128.59      109.18     18.47 o 
  -3   9   8     1126.66     1107.00     32.75 o 
  -2   9   8      562.11      590.52     43.66 o 
  -1   9   8       10.79        3.93     36.52 o 
   0   9   8      153.80      140.86     24.82 o 
   1   9   8      480.69      442.10     26.38 o 
   2   9   8      173.73      158.56     26.33 o 
   3   9   8      198.16      139.49     26.97 o 
   4   9   8      204.24      225.91     27.75 o 
   5   9   8        6.98       35.29     27.75 o 
 -10  10   8       23.71       18.96     16.61 o 
  -9  10   8      138.73      127.78     20.75 o 
  -8  10   8        1.25       15.93     21.18 o 
  -7  10   8      136.74      137.67     19.11 o 
  -6  10   8       56.35       68.00     19.05 o 
  -5  10   8      237.39      282.27     19.94 o 
  -4  10   8     1377.23     1397.85     27.75 o 
  -3  10   8      175.20      188.53     25.60 o 
  -2  10   8      679.80      669.54     27.15 o 
  -1  10   8      910.53      961.74     42.84 o 
   0  10   8        0.37       31.74     33.59 o 
   1  10   8      290.61      308.14     45.86 o 
   2  10   8      287.41      309.65     28.34 o 
   3  10   8        2.99        5.60     28.54 o 
  -9  11   8       65.01       78.10     19.03 o 
  -8  11   8      189.00      171.15     20.16 o 
  -7  11   8        3.99       17.37     19.90 o 
  -6  11   8      390.14      400.71     21.60 o 
  -5  11   8      470.39      478.12     21.75 o 
  -4  11   8       87.97       97.53     26.72 o 
  -3  11   8     1679.26     1691.23     31.22 o 
  -2  11   8      718.09      721.15     34.33 o 
  -1  11   8      324.37      347.27     51.08 o 
   0  11   8      784.94      840.75     40.64 o 
   1  11   8      260.68      222.09     30.47 o 
   2  11   8       70.93      104.66     35.98 o 
  -7  12   8        0.63        5.80     26.22 o 
  -6  12   8       20.70       46.48     24.52 o 
  -5  12   8      266.55      290.55     23.86 o 
  -4  12   8      359.10      353.20     30.17 o 
  -3  12   8       17.85       42.52     41.19 o 
  -2  12   8      254.95      291.91     31.00 o 
  -1  12   8      134.58      171.26     30.47 o 
   0  12   8        0.23       26.94     30.86 o 
  -2 -15   9      806.36      792.56     40.64 o 
  -1 -15   9      117.49       83.48     40.09 o 
   3 -15   9       66.94      104.36     40.64 o 
   5 -15   9        5.30       17.44     34.01 o 
  -4 -14   9      562.40      562.64     33.23 o 
  -3 -14   9        0.47       31.86     32.41 o 
  -2 -14   9      307.93      257.05     34.60 o 
  -1 -14   9      467.85      517.39     36.80 o 
   2 -14   9      788.45      820.02     39.00 o 
   4 -14   9       18.83       46.14     37.35 o 
   5 -14   9      201.89      231.87     18.03 o 
   6 -14   9     1183.17     1098.17     21.09 o 
   7 -14   9      127.09      140.39     19.29 o 
  -5 -13   9        1.47       40.09     28.56 o 
  -4 -13   9      273.11      303.18     30.21 o 
  -3 -13   9      193.91      213.11     30.21 o 
  -2 -13   9        8.19      -30.76     30.76 o 
  -1 -13   9       48.86       51.70     23.99 o 
   2 -13   9     1615.50     1562.16     29.66 o 
   3 -13   9      492.17      519.58     40.09 o 
   4 -13   9     2311.95     2305.06     31.82 o 
   5 -13   9     3290.64     3159.70     25.39 o 
   6 -13   9      468.73      455.33     45.04 o 
   7 -13   9     2385.19     2304.97     86.23 o 
   8 -13   9      568.67      600.28     21.05 o 
  -7 -12   9      181.29      166.52     18.20 o 
  -5 -12   9     1712.15     1587.31     31.31 o 
  -4 -12   9      123.28      178.50     27.46 o 
  -3 -12   9       28.23       63.16     28.01 o 
  -2 -12   9      467.64      449.83     30.21 o 
   0 -12   9      663.82      689.30     34.05 o 
   1 -12   9       14.71       36.13     24.17 o 
   2 -12   9     2149.67     2128.59     29.12 o 
   3 -12   9     3343.26     3334.34     52.45 o 
   4 -12   9      148.73      179.31     25.24 o 
   5 -12   9     1983.86     1952.72     19.38 o 
   6 -12   9     2218.29     2265.63     20.00 o 
   7 -12   9       27.13       29.84     15.91 o 
   8 -12   9      961.51      969.10     35.66 o 
  -8 -11   9      159.82      178.52     19.82 o 
  -7 -11   9      169.96      154.34     21.97 o 
  -6 -11   9      556.96      530.06     18.14 o 
  -5 -11   9      407.74      390.89     19.31 o 
  -4 -11   9      333.54      392.16     29.11 o 
  -3 -11   9     1201.63     1296.76     32.95 o 
  -2 -11   9      986.36      954.58     32.41 o 
  -1 -11   9      375.47      374.88     21.66 o 
   0 -11   9     3457.53     3572.82     38.45 o 
   1 -11   9     3726.80     3796.62     29.38 o 
   2 -11   9      498.16      455.97     23.22 o 
   3 -11   9     1273.82     1331.63     24.77 o 
   4 -11   9      531.54      571.86     23.68 o 
   5 -11   9      532.98      563.34     28.31 o 
   6 -11   9       98.89      128.14     19.44 o 
   7 -11   9     1383.55     1358.80     33.28 o 
   8 -11   9      988.41      964.01     17.23 o 
   9 -11   9       44.28       31.08     15.82 o 
  -8 -10   9      375.39      329.39     16.41 o 
  -7 -10   9      149.54      158.97     19.01 o 
  -6 -10   9       28.81       45.59     20.32 o 
  -5 -10   9     1276.69     1231.84     20.32 o 
  -4 -10   9     4288.06     4244.80     67.01 o 
  -3 -10   9      568.91      575.55     24.44 o 
  -2 -10   9     2999.10     2954.56     33.23 o 
  -1 -10   9     5197.64     5151.79     28.11 o 
   0 -10   9      358.70      389.15     22.13 o 
   1 -10   9     1938.06     1901.16     23.47 o 
   2 -10   9     5732.22     5730.91     47.51 o 
   3 -10   9      129.84       86.54     23.34 o 
   4 -10   9      152.68      177.46     12.22 o 
   5 -10   9       11.80       20.69     17.17 o 
   6 -10   9      834.66      839.18     27.85 o 
   7 -10   9      226.98      240.61     13.63 o 
   8 -10   9        0.11       26.51     13.52 o 
   9 -10   9      559.65      577.47     26.76 o 
  -9  -9   9       14.55       12.48      9.95 o 
  -8  -9   9        3.22        7.27     10.72 o 
  -7  -9   9       82.49       86.78     16.48 o 
  -6  -9   9     2600.91     2587.27     55.47 o 
  -5  -9   9     1031.73     1013.28     32.13 o 
  -4  -9   9      469.36      461.70     16.42 o 
  -3  -9   9     5425.47     5408.36     74.97 o 
  -2  -9   9     2171.88     2143.19     26.42 o 
  -1  -9   9     1150.56     1136.27     19.37 o 
   0  -9   9    13123.65    13184.22     47.51 o 
   1  -9   9     4658.34     4575.10     46.41 o 
   2  -9   9      514.85      480.93     19.98 o 
   3  -9   9     6017.44     5886.16     29.69 o 
   4  -9   9     2479.39     2500.39     37.62 o 
   5  -9   9       78.48       92.44     10.04 o 
   6  -9   9      562.76      564.94     12.09 o 
   7  -9   9      561.21      559.86     13.08 o 
   8  -9   9      512.12      514.71     13.87 o 
   9  -9   9      179.43      189.95     15.45 o 
  10  -9   9        1.68      -15.93     33.50 o 
 -10  -8   9        8.06      -23.07     40.64 o 
  -9  -8   9      363.26      342.05     11.12 o 
  -8  -8   9      727.97      722.59     10.89 o 
  -7  -8   9       32.36       41.56     16.87 o 
  -6  -8   9      318.82      341.21     18.95 o 
  -5  -8   9     1926.76     1946.39     16.48 o 
  -4  -8   9      337.09      351.69     13.92 o 
  -3  -8   9      333.46      356.85     14.70 o 
  -2  -8   9     1728.52     1743.61     22.24 o 
  -1  -8   9     3010.50     3042.24     20.75 o 
   0  -8   9      310.12      292.67     17.08 o 
   1  -8   9     1225.01     1247.89     19.03 o 
   2  -8   9     3672.51     3447.69     41.74 o 
   3  -8   9     1854.04     1871.44     24.12 o 
   4  -8   9      862.03      843.35     14.30 o 
   5  -8   9      711.80      687.13     17.73 o 
   6  -8   9     1388.20     1347.19     12.44 o 
   7  -8   9        0.56        8.53     19.66 o 
   8  -8   9     1740.30     1675.25     17.42 o 
   9  -8   9      449.43      499.26     33.50 o 
  10  -8   9        2.20      -14.28     32.41 o 
 -10  -7   9      932.54     1059.49     41.19 o 
  -9  -7   9     1003.39      982.04     65.09 o 
  -8  -7   9     1375.06     1363.04     30.46 o 
  -7  -7   9     2856.73     2990.29     22.06 o 
  -6  -7   9     2283.58     2314.62     31.23 o 
  -5  -7   9      764.78      769.50     13.36 o 
  -4  -7   9     4861.65     5142.23     21.97 o 
  -3  -7   9     1898.10     1885.16     45.31 o 
  -2  -7   9        2.20        4.27     14.01 o 
  -1  -7   9      379.21      395.16     14.95 o 
   0  -7   9      580.24      569.72     15.70 o 
   1  -7   9      349.61      386.92     17.58 o 
   2  -7   9        4.79       16.18     16.11 o 
   3  -7   9     2163.55     2187.98     36.33 o 
   4  -7   9     2504.35     2511.40     35.28 o 
   5  -7   9     1369.08     1486.36     22.16 o 
   6  -7   9      808.20      808.15     24.17 o 
   7  -7   9     5998.72     5829.32    195.80 o 
   8  -7   9      970.41     1047.95     33.50 o 
   9  -7   9      107.40      165.32     30.76 o 
  10  -7   9     1006.43     1102.88     34.60 o 
 -11  -6   9      780.53      870.55     44.49 o 
 -10  -6   9      256.14      270.78     37.35 o 
  -9  -6   9     1802.64     1704.26     95.84 o 
  -8  -6   9     1636.03     1715.94     48.88 o 
  -7  -6   9      666.63      606.27     12.97 o 
  -6  -6   9     3250.25     3346.87     33.84 o 
  -5  -6   9     7188.49     7409.66     77.38 o 
  -4  -6   9       10.73       17.02     10.97 o 
  -3  -6   9     4383.91     4502.18     18.63 o 
  -2  -6   9     1775.99     1744.99     22.24 o 
  -1  -6   9      106.01      113.34     13.58 o 
   0  -6   9      405.69      410.78     14.17 o 
   1  -6   9      237.53      265.32     15.15 o 
   2  -6   9      784.15      823.43     10.26 o 
   3  -6   9     1675.07     1615.21     26.38 o 
   4  -6   9      191.67      208.49      9.79 o 
   5  -6   9     2792.29     2812.95     25.27 o 
   6  -6   9     5395.19     5363.35     41.19 o 
   7  -6   9       41.90       71.95     28.56 o 
   8  -6   9     2463.19     2508.39     35.70 o 
   9  -6   9     1056.38     1030.38     32.95 o 
  10  -6   9        2.98       53.00     20.97 o 
 -11  -5   9      349.39      357.01     39.55 o 
 -10  -5   9      955.77     1076.51     37.35 o 
  -9  -5   9       49.57       54.92     31.31 o 
  -8  -5   9      204.21      192.33     13.73 o 
  -7  -5   9     4600.30     4684.59     43.12 o 
  -6  -5   9     1480.85     1423.74     24.59 o 
  -5  -5   9        3.41       12.77      8.20 o 
  -4  -5   9     2995.53     2916.62     64.24 o 
  -3  -5   9     5131.86     5278.75     91.53 o 
  -2  -5   9      328.65      310.42     22.76 o 
  -1  -5   9     4095.60     3990.97     46.26 o 
   0  -5   9     8451.22     8618.52     43.12 o 
   1  -5   9     5165.15     5287.44     61.24 o 
   2  -5   9      495.14      487.18     21.42 o 
   3  -5   9     4638.87     4504.33     31.86 o 
   4  -5   9     3064.01     3033.46     30.21 o 
   5  -5   9      181.90      264.73     25.27 o 
   6  -5   9     1664.39     1628.50     30.76 o 
   7  -5   9     3832.85     3913.35     37.35 o 
   8  -5   9      654.15      634.92     29.11 o 
   9  -5   9      591.82      554.87     18.48 o 
  10  -5   9      887.90      924.25     15.14 o 
 -12  -4   9     1086.50     1159.45     46.69 o 
 -11  -4   9      214.28      229.03     39.00 o 
 -10  -4   9      358.42      361.40     35.70 o 
  -9  -4   9      425.21      424.01     62.61 o 
  -8  -4   9      240.16      236.85      4.41 o 
  -7  -4   9      581.56      594.36     13.46 o 
  -6  -4   9        1.52       -5.45      9.72 o 
  -5  -4   9      175.35      153.56     14.62 o 
  -4  -4   9      898.66      979.26     11.96 o 
  -3  -4   9      946.95      974.83     19.22 o 
  -2  -4   9     6153.39     6110.03     76.07 o 
  -1  -4   9     9366.58     9298.85     18.40 o 
   0  -4   9       41.89       46.47      4.26 o 
   1  -4   9     9488.71     9318.44     37.35 o 
   2  -4   9     4376.71     4284.09     29.11 o 
   3  -4   9     2217.58     2148.64     25.81 o 
   4  -4   9     3197.09     3104.32     29.66 o 
   5  -4   9     3606.73     3623.90     32.41 o 
   6  -4   9       43.02       73.60     25.27 o 
   7  -4   9      608.08      589.03     17.41 o 
   8  -4   9      362.15      370.06     11.42 o 
   9  -4   9      197.87      218.13     12.19 o 
  10  -4   9      280.06      257.18     51.63 o 
 -12  -3   9      219.14      311.42     42.29 o 
 -11  -3   9     1405.37     1481.86     41.19 o 
  -9  -3   9      326.01      323.50     30.76 o 
  -8  -3   9     2630.12     2488.52    145.27 o 
  -7  -3   9        6.51       10.45      6.35 o 
  -6  -3   9      487.72      522.26     17.62 o 
  -5  -3   9       19.66       26.64      9.23 o 
  -4  -3   9     1598.55     1683.59     38.45 o 
  -3  -3   9     1267.53     1152.73     46.96 o 
  -2  -3   9     3619.08     3640.67     16.48 o 
  -1  -3   9      740.46      711.53     14.28 o 
   0  -3   9    16015.59    16318.34    132.64 o 
   1  -3   9     3424.00     3414.09     25.27 o 
   2  -3   9     8102.08     8260.60     36.25 o 
   3  -3   9     7305.00     7340.07     36.80 o 
   4  -3   9       29.86       98.86     22.52 o 
   5  -3   9     3644.32     3607.42     26.64 o 
   6  -3   9     3596.82     3552.73     87.18 o 
   7  -3   9      586.75      584.48     17.85 o 
   8  -3   9       85.77      110.35     21.70 o 
   9  -3   9       45.41       77.16     12.01 o 
  10  -3   9        4.28       -4.12     15.44 o 
 -12  -2   9      412.19      455.32     41.19 o 
  -9  -2   9      611.17      648.11     31.31 o 
  -8  -2   9      656.41      669.53     28.01 o 
  -7  -2   9       16.35       18.07      4.65 o 
  -6  -2   9     1382.38     1482.78     17.83 o 
  -5  -2   9      478.46      485.97      7.58 o 
  -4  -2   9      215.20      232.09      7.59 o 
  -3  -2   9     1199.37     1114.00     11.36 o 
  -2  -2   9     1654.33     1601.75     20.87 o 
  -1  -2   9      238.53      214.93      6.12 o 
   0  -2   9      795.70      703.03     17.58 o 
   1  -2   9     4777.61     4391.19     26.91 o 
   2  -2   9     2411.00     2263.28     30.48 o 
   3  -2   9      437.62      451.14     18.62 o 
   4  -2   9     1843.09     1847.59     21.89 o 
   5  -2   9     2240.78     2130.30     32.80 o 
   6  -2   9     1308.22     1277.88     23.48 o 
   7  -2   9      204.40      212.76     10.42 o 
   8  -2   9      546.69      538.36     26.09 o 
   9  -2   9      633.40      678.07     20.66 o 
  10  -2   9        9.77       16.51     15.85 o 
 -10  -1   9      975.63      940.85     35.15 o 
  -9  -1   9     1309.90     1259.96     32.41 o 
  -8  -1   9      592.97      553.21     37.62 o 
  -7  -1   9     6090.02     6324.49    100.06 o 
  -6  -1   9     1055.35     1073.52     17.21 o 
  -5  -1   9     2371.38     2379.29     12.92 o 
  -4  -1   9    13045.23    13000.10    130.04 o 
  -3  -1   9     6153.38     6365.87     60.42 o 
  -2  -1   9     3568.84     3648.16     18.28 o 
  -1  -1   9    11143.01    12076.07     93.37 o 
   0  -1   9     2349.34     2415.18     63.99 o 
   1  -1   9     1369.09     1452.25     11.53 o 
   2  -1   9      270.27      290.55     19.77 o 
   3  -1   9        8.02       15.12      8.48 o 
   4  -1   9     1819.84     1809.66     18.79 o 
   5  -1   9      674.83      662.41     10.48 o 
   6  -1   9     3969.58     3872.79    147.20 o 
   7  -1   9     2665.62     2631.53     33.89 o 
   8  -1   9      182.40      210.19     14.13 o 
   9  -1   9      829.61      863.63     15.19 o 
  10  -1   9     1349.03     1342.45     28.25 o 
 -11   0   9       90.34      109.30     34.05 o 
 -10   0   9       20.22      -18.12     31.86 o 
  -9   0   9     2620.29     2539.71     24.85 o 
  -8   0   9     3381.19     3338.87     17.67 o 
  -7   0   9       48.87       65.93      9.55 o 
  -6   0   9     5916.86     5712.60     38.37 o 
  -5   0   9     9402.84     9339.47    131.95 o 
  -4   0   9      647.70      728.52     13.93 o 
  -3   0   9     9881.12     9703.29    116.08 o 
  -2   0   9     8338.54     8182.96    177.95 o 
  -1   0   9     1089.55     1121.43     13.58 o 
   0   0   9     4139.10     4059.31    153.24 o 
   1   0   9     2274.97     2273.31     43.39 o 
   2   0   9       66.15      107.10     20.32 o 
   3   0   9        0.73       34.05     22.52 o 
   4   0   9      265.07      268.03     23.62 o 
   5   0   9      697.17      682.38     54.10 o 
   6   0   9     2424.20     2333.79     16.95 o 
   7   0   9      118.17      120.13     11.86 o 
   8   0   9     1723.81     1739.93     28.29 o 
   9   0   9     1008.36     1007.67     16.40 o 
  10   0   9        0.72       15.38     14.79 o 
 -12   1   9      430.41      442.14     39.55 o 
 -11   1   9      533.37      565.17     35.70 o 
 -10   1   9     1621.02     1671.37     26.02 o 
  -9   1   9       87.30       80.26      2.45 o 
  -8   1   9     3073.95     2915.99     37.08 o 
  -7   1   9      792.75      775.60     20.31 o 
  -6   1   9      119.46      135.98     11.32 o 
  -5   1   9     3458.80     3457.00     20.86 o 
  -4   1   9     1574.76     1557.67     11.07 o 
  -3   1   9     2800.85     2763.98     67.83 o 
  -2   1   9      155.70      164.66     10.71 o 
  -1   1   9      916.47      854.34     10.31 o 
   0   1   9     7779.02     8033.55    122.76 o 
   1   1   9      450.29      444.34     21.42 o 
   2   1   9      363.95      354.26     22.52 o 
   3   1   9     1166.78     1168.24     26.36 o 
   4   1   9       94.64      114.24     24.17 o 
   5   1   9       92.49       81.84     25.81 o 
   6   1   9      532.99      531.96     19.50 o 
   7   1   9      871.99      890.02     32.13 o 
   8   1   9        2.57       -0.86     18.07 o 
   9   1   9       88.22       87.38     16.61 o 
 -13   2   9      874.44      902.95     46.14 o 
 -12   2   9      848.06      953.48     42.84 o 
 -11   2   9       13.89       45.15     25.03 o 
 -10   2   9     1601.18     1611.87     27.19 o 
  -9   2   9     2809.01     2625.84     81.29 o 
  -8   2   9      432.56      414.02     33.30 o 
  -7   2   9     1980.44     1973.54     24.96 o 
  -6   2   9      544.94      542.97     10.29 o 
  -5   2   9       14.24       14.15      9.46 o 
  -4   2   9      303.58      331.52     21.54 o 
  -3   2   9        2.91       13.19      9.34 o 
  -2   2   9     4039.98     4226.70     84.34 o 
  -1   2   9     2099.30     2084.80     13.62 o 
   0   2   9       78.61      110.34     14.56 o 
   1   2   9     3283.01     3153.01     44.49 o 
   2   2   9     4875.27     4769.62     35.15 o 
   3   2   9        4.13       36.25     24.72 o 
   4   2   9     2524.14     2440.83     59.32 o 
   5   2   9      952.39      933.16     29.11 o 
   6   2   9       12.45       76.89     27.46 o 
   7   2   9     1010.00     1093.70     55.75 o 
   8   2   9      101.95      126.54     17.17 o 
   9   2   9        4.72       -3.62     15.09 o 
 -12   3   9      500.04      453.12     40.64 o 
 -11   3   9     1658.32     1718.62     28.71 o 
 -10   3   9      478.89      438.45     33.50 o 
  -9   3   9      587.39      572.28     28.84 o 
  -8   3   9     1445.51     1469.27     12.55 o 
  -7   3   9      408.48      416.77     10.80 o 
  -6   3   9      822.50      822.91     11.56 o 
  -5   3   9      295.06      291.60     17.34 o 
  -4   3   9       10.87       15.46     14.26 o 
  -3   3   9      706.47      761.23     12.17 o 
  -2   3   9     1402.28     1406.45     14.67 o 
  -1   3   9     1564.80     1662.88     18.40 o 
   0   3   9     2682.82     2739.67     36.25 o 
   1   3   9      966.93      951.23     23.09 o 
   2   3   9      909.46      851.91     63.71 o 
   3   3   9     5232.28     5267.42     34.75 o 
   4   3   9        1.37       13.18     28.56 o 
   5   3   9      399.00      414.13     29.66 o 
   6   3   9     1812.63     1757.03     35.70 o 
   7   3   9        6.70      -48.88     60.97 o 
   8   3   9      502.22      558.40     20.45 o 
 -12   4   9      178.29      179.60     37.90 o 
 -11   4   9       16.72       11.97     18.49 o 
 -10   4   9      293.75      274.00      7.55 o 
  -9   4   9     1395.90     1373.22     20.37 o 
  -8   4   9       63.33       68.23      9.75 o 
  -7   4   9      568.86      562.89     11.48 o 
  -6   4   9      554.40      566.35     17.62 o 
  -5   4   9      652.32      652.45     12.31 o 
  -4   4   9        1.01        5.28     11.57 o 
  -3   4   9      720.01      733.04     12.66 o 
  -2   4   9     1118.80     1106.42     14.99 o 
  -1   4   9      494.54      517.64     41.74 o 
   0   4   9      544.11      511.10     34.33 o 
   1   4   9     2784.14     2674.51     39.55 o 
   2   4   9      862.38      841.19     21.16 o 
   3   4   9      300.84      326.99     29.38 o 
   4   4   9      813.18      838.25     22.14 o 
   5   4   9      890.03      816.17     32.95 o 
   6   4   9        2.77       13.73     31.31 o 
   7   4   9      351.97      331.74     64.81 o 
   8   4   9      320.63      342.73     32.95 o 
 -12   5   9      131.60      138.96     38.45 o 
 -11   5   9       81.06       76.34      7.57 o 
 -10   5   9      180.00      188.66     11.58 o 
  -9   5   9      211.52      217.36     12.78 o 
  -8   5   9     1045.02     1005.70     12.89 o 
  -7   5   9     2284.01     2295.35     15.67 o 
  -6   5   9        4.23       -0.07     14.52 o 
  -5   5   9      411.39      378.51     16.89 o 
  -4   5   9     3742.67     3754.00     42.74 o 
  -3   5   9      412.20      376.52     13.84 o 
  -2   5   9     2595.19     2724.66     77.99 o 
  -1   5   9     4736.93     4775.12     26.80 o 
   0   5   9       23.25       44.53     19.37 o 
   1   5   9     1098.56     1082.31     22.53 o 
   2   5   9      739.02      702.48     31.86 o 
   3   5   9       73.79       63.87     28.29 o 
   4   5   9        0.29       56.12     21.94 o 
   5   5   9       18.44       25.67     24.17 o 
   6   5   9       56.39       52.73     32.95 o 
   7   5   9      168.28      194.43     35.15 o 
 -12   6   9        0.19      -41.74     38.45 o 
 -11   6   9       65.50       62.93      9.15 o 
 -10   6   9        6.66       20.20     10.33 o 
  -9   6   9      154.83      184.27     11.86 o 
  -8   6   9      534.90      523.79     13.70 o 
  -7   6   9       15.82       40.01     13.11 o 
  -6   6   9     4302.30     4301.12     40.26 o 
  -5   6   9     1420.63     1405.44     29.76 o 
  -4   6   9       22.33       -3.70     14.22 o 
  -3   6   9     3755.01     3718.54     20.62 o 
  -2   6   9     3359.64     3159.19    148.30 o 
  -1   6   9      516.49      481.81     21.53 o 
   0   6   9     3119.49     3099.02     27.38 o 
   1   6   9       35.32       10.57     21.53 o 
   2   6   9        5.50       18.82     21.92 o 
   3   6   9      388.88      366.96     32.41 o 
   4   6   9        1.00       -3.92     23.49 o 
   5   6   9       82.75      149.68     49.43 o 
   6   6   9      201.82      219.15     24.86 o 
   7   6   9       14.98       68.66     36.25 o 
 -11   7   9      199.48      141.93     11.99 o 
 -10   7   9      264.84      235.09     12.69 o 
  -9   7   9       89.92       80.24     13.42 o 
  -8   7   9      498.39      527.49     25.68 o 
  -7   7   9      348.68      400.39     15.92 o 
  -6   7   9       28.92       28.99     15.16 o 
  -5   7   9      496.11      542.87     16.35 o 
  -4   7   9      791.83      795.96     19.64 o 
  -3   7   9      279.39      253.70     21.10 o 
  -2   7   9      595.33      611.32     45.04 o 
  -1   7   9      982.36     1003.75     23.65 o 
   0   7   9       52.31       50.99     22.13 o 
   1   7   9       71.71      105.13     23.26 o 
   2   7   9     1103.24     1122.61     51.35 o 
   3   7   9       35.23       50.19     26.36 o 
   4   7   9      122.08      115.96     34.88 o 
   5   7   9      136.39      158.16     26.99 o 
   6   7   9      373.76      411.07     27.96 o 
 -11   8   9       14.14        4.70     15.97 o 
 -10   8   9      739.72      718.16     27.52 o 
  -9   8   9      814.61      835.23     38.54 o 
  -8   8   9       82.92       84.28     16.37 o 
  -7   8   9     1986.78     1942.01     45.85 o 
  -6   8   9      426.95      471.40     17.64 o 
  -5   8   9       62.20       57.84     16.98 o 
  -4   8   9      218.74      200.38     16.99 o 
  -3   8   9      132.11       57.12     31.31 o 
  -2   8   9      162.74      198.63     23.65 o 
  -1   8   9        8.12        1.71     23.65 o 
   0   8   9       44.03       84.41     29.92 o 
   1   8   9      930.61     1013.44     48.06 o 
   2   8   9      265.39      254.45     26.76 o 
   3   8   9        1.93      -38.12     29.66 o 
   4   8   9     1358.13     1400.02     43.39 o 
   5   8   9      296.93      335.76     36.84 o 
 -10   9   9      193.53      199.78     16.20 o 
  -9   9   9      286.69      269.09     17.11 o 
  -8   9   9     1229.27     1238.99     39.72 o 
  -7   9   9        0.44      -30.43     17.88 o 
  -6   9   9     1123.39     1119.82     41.06 o 
  -5   9   9      973.65      980.18     20.77 o 
  -4   9   9        8.77        4.16     20.25 o 
  -3   9   9       18.20       15.61     23.83 o 
  -2   9   9        0.48      -10.60     31.62 o 
  -1   9   9       81.42       57.16     40.09 o 
   0   9   9      111.97      131.50     30.21 o 
   1   9   9       15.48       34.32     37.62 o 
   2   9   9      209.89      220.89     27.72 o 
   3   9   9     1118.37     1135.79     31.26 o 
   4   9   9       17.47       33.61     33.50 o 
  -9  10   9      337.43      351.96     24.83 o 
  -8  10   9      178.45      143.43     19.13 o 
  -7  10   9      416.88      464.07     20.62 o 
  -6  10   9      281.22      265.06     23.65 o 
  -5  10   9      108.98      134.80     20.47 o 
  -4  10   9      170.23      215.55     20.67 o 
  -3  10   9      168.72      174.50     26.16 o 
  -2  10   9      362.19      330.00     46.14 o 
  -1  10   9       23.37       37.21     34.33 o 
   0  10   9      271.79      332.18     29.38 o 
   1  10   9      278.00      299.12     28.45 o 
   2  10   9       22.60        1.48     54.37 o 
  -8  11   9       26.26       67.50     25.21 o 
  -7  11   9      115.61      146.40     25.16 o 
  -6  11   9       51.67       41.87     25.36 o 
  -5  11   9      242.49      254.60     22.46 o 
  -4  11   9      789.37      849.58     38.04 o 
  -3  11   9      168.32      181.07     46.41 o 
  -2  11   9      452.75      519.84     30.05 o 
  -1  11   9      735.01      780.02     31.82 o 
   0  11   9        1.50       -5.58     45.86 o 
   1  11   9      482.88      498.98     52.73 o 
  -5  12   9      171.29      239.60     24.06 o 
  -4  12   9       42.28       42.62     30.26 o 
  -3  12   9      778.33      810.15     35.15 o 
  -2  12   9      323.13      292.22     32.02 o 
   0 -15  10      277.94      332.84     40.64 o 
   1 -15  10      438.10      409.73     42.29 o 
   2 -15  10      420.93      472.90     44.49 o 
   3 -15  10        3.83       -9.34     34.05 o 
   4 -15  10       29.69       40.09     41.74 o 
  -1 -14  10       93.00      144.45     36.80 o 
   0 -14  10     2103.65     2089.32     43.39 o 
   1 -14  10      725.53      751.91     42.84 o 
   2 -14  10       79.58      124.13     36.80 o 
   3 -14  10      687.67      782.56     28.67 o 
   4 -14  10      323.80      324.31     42.29 o 
   5 -14  10       16.93      -31.41     24.47 o 
   6 -14  10        5.49       19.23     28.61 o 
  -5 -13  10      467.10      476.74     30.21 o 
  -4 -13  10      763.08      808.48     32.41 o 
  -3 -13  10        0.54       43.94     30.21 o 
  -2 -13  10      493.10      527.18     24.38 o 
  -1 -13  10      384.85      388.08     24.87 o 
   1 -13  10       15.61      -40.09     37.35 o 
   2 -13  10     1704.05     1680.84     49.43 o 
   3 -13  10      714.25      646.46     38.45 o 
   4 -13  10       11.14      -27.59     26.60 o 
   5 -13  10     1007.93     1002.33     18.58 o 
   6 -13  10     1638.33     1511.92     28.13 o 
   7 -13  10       83.94       81.91     22.90 o 
  -6 -12  10      577.61      637.67     29.66 o 
  -5 -12  10      153.17      161.74     20.25 o 
  -4 -12  10      765.98      780.04     22.21 o 
  -3 -12  10      878.70      856.32     49.71 o 
  -2 -12  10       45.28       54.94     36.80 o 
  -1 -12  10      595.53      521.23     35.15 o 
   0 -12  10     1287.79     1234.15     37.90 o 
   1 -12  10     2731.51     2642.98     60.69 o 
   2 -12  10     1357.43     1398.98     27.57 o 
   3 -12  10      533.05      459.52     33.50 o 
   4 -12  10     3262.47     3274.80     52.12 o 
   5 -12  10     1938.58     1838.89     34.96 o 
   6 -12  10      797.37      801.26     22.60 o 
   7 -12  10     2887.88     2891.38     55.89 o 
   8 -12  10      497.81      501.47     22.40 o 
  -7 -11  10      140.41      164.60     15.80 o 
  -6 -11  10      646.34      725.00     24.72 o 
  -5 -11  10     2073.87     2000.52     91.17 o 
  -4 -11  10       38.25       24.17     28.01 o 
  -3 -11  10      847.02      901.31     31.31 o 
  -2 -11  10     1172.41     1253.37     32.95 o 
  -1 -11  10     1047.73      968.14     28.29 o 
   0 -11  10      590.74      587.64     27.46 o 
   1 -11  10       47.76       72.50     47.51 o 
   2 -11  10      547.58      576.84     23.83 o 
   3 -11  10     2772.38     2799.01     30.21 o 
   4 -11  10        2.33        6.02     16.95 o 
   5 -11  10     2174.71     2171.97     17.58 o 
   6 -11  10     2728.39     2655.02     27.46 o 
   7 -11  10        0.88       14.71     13.53 o 
   8 -11  10     1554.90     1563.24     19.20 o 
   9 -11  10     1228.60     1179.32     21.13 o 
  -8 -10  10      101.44      103.50     12.80 o 
  -7 -10  10      483.53      460.54     19.50 o 
  -6 -10  10      217.58      221.89     19.77 o 
  -5 -10  10      205.40      219.18     27.19 o 
  -4 -10  10      553.65      570.38     18.14 o 
  -3 -10  10     3223.97     3248.31     33.78 o 
  -2 -10  10      522.24      489.02     19.93 o 
  -1 -10  10      709.74      706.05     24.99 o 
   0 -10  10     2270.89     2272.45     52.73 o 
   1 -10  10     1786.08     1769.87     74.70 o 
   2 -10  10        2.65        2.07     21.14 o 
   3 -10  10     3373.38     3423.37     34.83 o 
   4 -10  10      219.69      250.11     15.71 o 
   5 -10  10      285.88      255.40     25.81 o 
   6 -10  10      246.59      264.50     12.54 o 
   7 -10  10     1827.18     1685.58     17.24 o 
   8 -10  10     1162.87     1180.59     28.93 o 
   9 -10  10       86.60      101.50     17.30 o 
  -9  -9  10      356.03      308.11     61.24 o 
  -8  -9  10      269.91      288.82     19.53 o 
  -7  -9  10       60.57       39.87     15.45 o 
  -6  -9  10        5.19       19.39     28.01 o 
  -5  -9  10       42.73       47.21     14.70 o 
  -4  -9  10     1997.91     2028.90     28.56 o 
  -3  -9  10      546.24      541.55     25.81 o 
  -2  -9  10     2845.03     2837.07     22.13 o 
  -1  -9  10     2834.95     2856.00    116.71 o 
   0  -9  10      178.62      206.85     18.63 o 
   1  -9  10     2057.01     2042.48     57.67 o 
   2  -9  10     5840.78     5823.79     77.99 o 
   3  -9  10       32.53       42.74     20.57 o 
   4  -9  10      510.56      505.65     15.52 o 
   5  -9  10      656.35      630.45     10.67 o 
   6  -9  10      307.46      322.35     16.05 o 
   7  -9  10        0.56       11.03     10.67 o 
   8  -9  10        3.86       19.51     19.77 o 
   9  -9  10      328.80      346.02     35.70 o 
 -10  -8  10      283.49      276.82     40.64 o 
  -9  -8  10        0.33        3.96     10.33 o 
  -8  -8  10        7.63       -5.46      9.47 o 
  -7  -8  10      175.02      196.97     10.83 o 
  -6  -8  10     1681.28     1701.69     22.62 o 
  -5  -8  10     1092.93     1132.05     17.03 o 
  -4  -8  10      231.98      240.77     21.42 o 
  -3  -8  10     4466.34     4539.10     73.60 o 
  -2  -8  10     2146.21     2116.02     27.46 o 
  -1  -8  10     1696.25     1690.96     24.93 o 
   0  -8  10     8451.60     8319.97     30.29 o 
   1  -8  10     5091.16     5073.04     26.21 o 
   2  -8  10     1684.36     1602.77     31.86 o 
   3  -8  10     5205.63     5298.50     15.98 o 
   4  -8  10     2635.32     2576.12     16.01 o 
   5  -8  10      456.54      408.47     13.12 o 
   6  -8  10     1229.40     1196.05     50.80 o 
   7  -8  10      158.83      149.31     18.67 o 
   8  -8  10       53.96       48.88     32.95 o 
   9  -8  10        2.87       23.07     32.41 o 
  10  -8  10      166.65      185.64     70.30 o 
 -10  -7  10        0.94        4.94     39.00 o 
  -9  -7  10      569.02      512.29     65.36 o 
  -8  -7  10     1695.30     1680.15     21.97 o 
  -7  -7  10       30.07       27.85     13.37 o 
  -6  -7  10      406.52      414.56     19.52 o 
  -5  -7  10     1352.10     1351.08     17.88 o 
  -4  -7  10      880.11      881.29     14.74 o 
  -3  -7  10     1066.65     1068.64     15.91 o 
  -2  -7  10     4522.56     4462.52     33.23 o 
  -1  -7  10     3149.52     3043.39     38.72 o 
   0  -7  10      143.92      155.05     16.30 o 
   1  -7  10     2141.15     2081.67     20.58 o 
   2  -7  10     4268.04     4219.86     68.66 o 
   3  -7  10      157.59      146.82      5.25 o 
   4  -7  10     1889.56     1886.69     40.37 o 
   5  -7  10     1789.09     1815.79     10.44 o 
   6  -7  10      382.79      319.11     30.21 o 
   7  -7  10      161.29      190.59     31.86 o 
   8  -7  10     2312.26     2304.07     39.00 o 
  10  -7  10        2.10       48.33     33.50 o 
 -11  -6  10       58.09       67.01     40.09 o 
 -10  -6  10      905.72      900.21     39.55 o 
  -9  -6  10      725.43      694.73     17.85 o 
  -8  -6  10     1948.41     1990.62     25.81 o 
  -7  -6  10     4121.62     4109.09     20.04 o 
  -6  -6  10     1552.88     1541.06     13.64 o 
  -5  -6  10      914.77      978.74     19.68 o 
  -4  -6  10     3971.48     3942.62     36.29 o 
  -3  -6  10      463.71      471.24     13.07 o 
  -2  -6  10     1204.97     1214.21     13.37 o 
  -1  -6  10     1340.36     1344.02     16.50 o 
   0  -6  10       11.77        6.62     14.17 o 
   1  -6  10        6.95       44.09     24.44 o 
   2  -6  10      111.57      103.66     11.10 o 
   3  -6  10      409.40      415.23     25.81 o 
   4  -6  10     1029.35     1021.04     28.01 o 
   5  -6  10      724.03      721.70     29.66 o 
   6  -6  10      418.28      399.85     29.11 o 
   7  -6  10     3276.79     3302.04     40.09 o 
   8  -6  10      662.15      674.47     32.95 o 
  10  -6  10      956.10     1041.42     25.03 o 
 -11  -5  10      812.51      927.12     42.84 o 
 -10  -5  10      259.51      287.25     36.25 o 
  -9  -5  10      803.23      698.02     88.43 o 
  -8  -5  10     2029.79     2004.24     48.88 o 
  -7  -5  10     1392.50     1333.47     37.62 o 
  -6  -5  10     2162.64     2256.66     42.02 o 
  -5  -5  10     5477.45     5358.90    175.48 o 
  -4  -5  10        2.09       14.01     11.81 o 
  -3  -5  10     4951.04     4719.81    121.11 o 
  -2  -5  10     3713.58     3707.93     28.29 o 
  -1  -5  10       11.45       12.08      7.57 o 
   0  -5  10      148.16      124.28      9.66 o 
   1  -5  10        9.86       28.56     20.32 o 
   2  -5  10      181.05      156.53     22.52 o 
   3  -5  10      949.53      892.52     25.27 o 
   4  -5  10      100.77      100.51     24.72 o 
   5  -5  10     3361.70     3409.15     34.60 o 
   7  -5  10      190.02      180.15     29.66 o 
   8  -5  10     1730.60     1838.70     67.56 o 
   9  -5  10     1376.15     1375.85     35.15 o 
  10  -5  10      109.46       95.91     22.31 o 
 -11  -4  10      347.72      372.39     38.45 o 
 -10  -4  10      821.84      871.65     36.25 o 
  -9  -4  10       87.48       77.99     31.31 o 
  -8  -4  10      441.88      433.94      6.92 o 
  -7  -4  10     3953.03     3910.29     13.09 o 
  -6  -4  10     1339.17     1384.85     54.10 o 
  -5  -4  10      173.23      170.74     11.22 o 
  -4  -4  10     3121.17     3102.92     61.52 o 
  -3  -4  10     3996.34     4122.47     47.78 o 
  -2  -4  10      541.66      574.85      9.39 o 
  -1  -4  10     1897.55     1895.28     14.28 o 
   0  -4  10     2980.40     2992.50     20.32 o 
   1  -4  10     1297.53     1230.30     22.52 o 
   2  -4  10     1183.16     1298.96     24.72 o 
   3  -4  10     2704.09     2749.51     30.21 o 
   4  -4  10     1194.65     1255.02     27.46 o 
   5  -4  10      250.05      280.66     27.46 o 
   7  -4  10     1267.74     1209.95     18.51 o 
   8  -4  10       24.53       37.83     13.58 o 
   9  -4  10      564.17      541.53     18.40 o 
  10  -4  10      755.67      743.22     15.18 o 
 -11  -3  10      146.85      160.93     36.80 o 
 -10  -3  10      351.15      399.85     34.05 o 
  -9  -3  10     1861.14     1921.25     36.80 o 
  -8  -3  10       19.83       27.30     13.37 o 
  -7  -3  10      894.25      866.14     13.81 o 
  -6  -3  10      300.97      313.02      8.92 o 
  -5  -3  10      992.68     1022.69     17.35 o 
  -4  -3  10      359.33      353.73     10.67 o 
  -3  -3  10      229.08      248.64     20.87 o 
  -2  -3  10     1346.66     1302.42     18.29 o 
  -1  -3  10     3282.52     3275.53     66.46 o 
   0  -3  10       48.54       58.77     18.67 o 
   1  -3  10     6899.38     6841.36     34.60 o 
   2  -3  10     2910.14     2767.08     28.01 o 
   3  -3  10      978.84      947.44     25.27 o 
   4  -3  10     5975.71     5855.58     83.21 o 
   5  -3  10     2518.68     2427.08     19.42 o 
   6  -3  10       84.08      115.12     12.74 o 
   7  -3  10      588.06      596.17     10.04 o 
   8  -3  10       24.59       33.89     15.41 o 
   9  -3  10       72.94       31.24     17.23 o 
  10  -3  10        3.68        3.44     15.12 o 
 -11  -2  10      890.95      963.92     37.90 o 
 -10  -2  10     1058.72     1035.32     35.70 o 
  -9  -2  10     1915.37     1967.93     35.15 o 
  -8  -2  10     2321.87     2251.46     18.36 o 
  -7  -2  10       13.95       12.48      6.00 o 
  -6  -2  10      132.41      128.96      7.28 o 
  -5  -2  10      160.84      175.23      8.23 o 
  -4  -2  10      104.64      143.02      9.01 o 
  -3  -2  10     1238.60     1162.30     15.43 o 
  -2  -2  10     2371.90     2393.06     18.39 o 
  -1  -2  10      257.38      262.02     12.41 o 
   0  -2  10    10438.56    10112.17     66.73 o 
   1  -2  10     3060.80     2958.23     19.42 o 
   2  -2  10     2982.18     2883.91     20.20 o 
   3  -2  10     6918.87     6719.04    103.81 o 
   4  -2  10        5.53       12.27     14.29 o 
   5  -2  10     1832.62     1866.11     26.23 o 
   6  -2  10     1458.77     1436.96     16.75 o 
   7  -2  10        6.28       15.81      9.56 o 
   8  -2  10       16.06       16.49     11.88 o 
   9  -2  10        2.55       16.82     17.30 o 
  10  -2  10        6.96        4.21     15.88 o 
 -12  -1  10      174.29      207.06     40.64 o 
 -11  -1  10       56.04       56.02     35.70 o 
 -10  -1  10      375.25      413.03     32.41 o 
  -9  -1  10      276.05      267.48     29.11 o 
  -8  -1  10      923.60      921.61     13.86 o 
  -7  -1  10       26.53       39.49      5.98 o 
  -6  -1  10     2704.64     2820.73     15.38 o 
  -5  -1  10     1514.29     1489.89     22.20 o 
  -4  -1  10       56.41       51.69      7.53 o 
  -3  -1  10     1486.04     1506.48      9.82 o 
  -2  -1  10     5988.87     6074.28    207.89 o 
  -1  -1  10     2302.48     2408.32     93.37 o 
   0  -1  10      200.63      188.86     21.15 o 
   1  -1  10     4477.63     4483.83     54.65 o 
   2  -1  10     3321.54     3296.77     73.05 o 
   3  -1  10      163.01      166.36      5.49 o 
   4  -1  10     2010.69     2090.98      9.75 o 
   5  -1  10     2943.54     2910.30     12.99 o 
   6  -1  10      488.39      484.65     11.16 o 
   7  -1  10      222.61      221.03     11.19 o 
   8  -1  10      657.59      660.19     15.26 o 
   9  -1  10      382.62      396.94     30.07 o 
  -9   0  10      671.38      565.63     46.32 o 
  -8   0  10      539.45      522.50      7.80 o 
  -7   0  10     3569.96     3583.32     28.30 o 
  -6   0  10      812.35      812.12      9.10 o 
  -5   0  10     4225.42     4162.43     47.70 o 
  -4   0  10    21081.75    21703.04    197.36 o 
  -3   0  10     3849.58     3724.92     99.69 o 
  -2   0  10     1870.21     1803.39     51.63 o 
  -1   0  10     6633.38     6850.37    103.53 o 
   0   0  10      535.75      463.61     24.44 o 
   1   0  10      417.52      396.40     29.93 o 
   2   0  10      109.17      136.21     23.07 o 
   3   0  10      109.65      130.17     24.17 o 
   4   0  10       30.65       42.29     24.17 o 
   5   0  10      541.05      525.72     18.20 o 
   6   0  10     1706.68     1673.61     29.66 o 
   7   0  10     1414.47     1391.68     33.42 o 
   8   0  10      298.76      302.96     23.22 o 
   9   0  10      286.34      285.15     15.03 o 
 -10   1  10      212.95      275.72     31.86 o 
  -9   1  10     1359.67     1299.46     45.76 o 
  -8   1  10     1441.39     1364.23     48.20 o 
  -7   1  10        6.28        7.69     10.11 o 
  -6   1  10     4173.78     4160.65     16.47 o 
  -5   1  10     8259.27     8279.74     19.75 o 
  -4   1  10      130.09      130.05     15.94 o 
  -3   1  10     8156.23     8096.94     58.77 o 
  -2   1  10     2579.04     2593.24     43.94 o 
  -1   1  10        0.61       12.08     14.37 o 
   0   1  10     1843.15     1695.39     45.86 o 
   1   1  10     1304.14     1340.70     26.91 o 
   2   1  10       94.69       98.86     24.17 o 
   3   1  10       51.86       46.14     25.27 o 
   4   1  10        2.44       31.86     26.36 o 
   5   1  10     1382.79     1320.38     31.86 o 
   6   1  10     1637.97     1622.00     56.02 o 
   7   1  10        6.00        1.78     14.77 o 
   8   1  10     1184.57     1168.43     16.85 o 
   9   1  10      517.92      540.90     16.32 o 
 -11   2  10      677.21      697.35     46.41 o 
 -10   2  10      407.30      364.99     30.87 o 
  -9   2  10       73.63       81.49     15.38 o 
  -8   2  10     2649.84     2512.69     60.74 o 
  -7   2  10     1609.01     1638.97     13.86 o 
  -6   2  10       58.84       37.81     11.28 o 
  -5   2  10     1959.70     2003.79     13.16 o 
  -4   2  10     2168.43     2124.59     22.11 o 
  -3   2  10      375.05      360.84     21.75 o 
  -2   2  10      342.79      337.60     14.28 o 
  -1   2  10      469.62      474.72     10.35 o 
   0   2  10     2759.38     2725.19     32.95 o 
   1   2  10      148.09      162.03     24.72 o 
   2   2  10     1376.06     1378.60     29.11 o 
   3   2  10      571.99      548.14     28.56 o 
   4   2  10      140.93      116.44     29.11 o 
   5   2  10      119.21      169.17     29.66 o 
   6   2  10      509.26      519.58     31.86 o 
   7   2  10      132.88      134.57     45.86 o 
   8   2  10        3.23       10.09     17.22 o 
 -12   3  10      794.08      859.56     43.39 o 
 -11   3  10       31.56       15.30     55.47 o 
 -10   3  10     1569.43     1445.70     72.77 o 
  -9   3  10     1184.68     1158.16     51.90 o 
  -8   3  10        0.93       -5.07     16.22 o 
  -7   3  10     1516.86     1502.04     14.34 o 
  -6   3  10      701.15      702.52     12.44 o 
  -5   3  10      668.58      660.88     12.12 o 
  -4   3  10       22.93       30.07     11.15 o 
  -3   3  10       10.80       17.70     11.06 o 
  -2   3  10     1114.58     1155.65     12.79 o 
  -1   3  10     2204.87     2203.20     33.70 o 
   0   3  10        0.69       -3.54     17.46 o 
   1   3  10     2449.62     2476.64    116.44 o 
   2   3  10     2710.80     2697.22    112.32 o 
   3   3  10      381.03      416.87     59.32 o 
   4   3  10     1613.31     1683.98     33.50 o 
   5   3  10     1771.60     1722.97     37.35 o 
   6   3  10      273.37      262.54     32.41 o 
   7   3  10     1088.65     1069.92     68.66 o 
   8   3  10      117.97      106.74     19.30 o 
 -12   4  10      261.49      252.32     28.71 o 
 -11   4  10     1333.88     1208.88    124.41 o 
 -10   4  10      357.68      350.09     11.99 o 
  -9   4  10      347.52      335.87      9.75 o 
  -8   4  10     1364.54     1357.02     38.10 o 
  -7   4  10      401.37      483.87     44.76 o 
  -6   4  10       53.24       55.51     11.84 o 
  -5   4  10      620.27      634.24     14.79 o 
  -4   4  10       26.18       35.43     12.29 o 
  -3   4  10      434.78      431.61     18.66 o 
  -2   4  10       37.54       45.90     12.25 o 
  -1   4  10      441.04      402.05     28.01 o 
   0   4  10     4213.73     4075.23     39.55 o 
   1   4  10      555.16      538.93     23.89 o 
   2   4  10     2362.06     2573.75     36.80 o 
   3   4  10     1225.13     1190.22     31.58 o 
   4   4  10      305.20      314.17     33.50 o 
   5   4  10     1522.75     1459.89     38.45 o 
   6   4  10     1095.85      975.45     37.90 o 
   7   4  10       40.06       34.05     33.50 o 
 -12   5  10       81.95      112.59     38.45 o 
 -11   5  10       31.77       42.29     12.08 o 
 -10   5  10      458.98      426.72     10.52 o 
  -9   5  10      398.55      418.50     24.07 o 
  -8   5  10       42.38       39.98     13.67 o 
  -7   5  10     1147.05     1092.92     23.55 o 
  -6   5  10     1052.23     1094.58     23.45 o 
  -5   5  10      343.16      356.56     13.83 o 
  -4   5  10      111.83      110.34     13.97 o 
  -3   5  10     2025.74     1955.37     30.02 o 
  -2   5  10      867.71      867.86     15.27 o 
  -1   5  10       52.58       51.00     20.36 o 
   0   5  10      286.98      317.72     21.55 o 
   1   5  10     2746.80     2679.36    140.88 o 
   2   5  10        1.58        1.02     33.23 o 
   3   5  10      168.07      229.44     43.39 o 
   4   5  10      856.64      901.91     25.82 o 
   5   5  10      247.66      274.62     35.15 o 
   6   5  10        1.36       17.58     35.15 o 
   7   5  10      239.26      299.34     37.90 o 
 -11   6  10       32.69       50.83     10.07 o 
 -10   6  10      120.17      121.82     19.83 o 
  -9   6  10        2.04        7.37     15.24 o 
  -8   6  10       89.87       94.43     13.38 o 
  -7   6  10     2605.51     2489.73     31.07 o 
  -6   6  10       11.40        8.95     34.66 o 
  -5   6  10      583.68      610.58     27.01 o 
  -4   6  10     1561.18     1545.36     17.53 o 
  -3   6  10      322.43      311.90     16.02 o 
  -2   6  10      900.43      907.86     45.86 o 
  -1   6  10     3337.42     3259.37     45.86 o 
   0   6  10       15.46       32.17     22.05 o 
   1   6  10      435.62      433.75     30.16 o 
   2   6  10      125.87      137.40     23.68 o 
   3   6  10      143.08      148.49     24.27 o 
   4   6  10       14.17       67.01     34.60 o 
   5   6  10       36.43       39.82     25.63 o 
   6   6  10      104.29      155.44     38.45 o 
 -11   7  10       11.08        5.14     11.88 o 
 -10   7  10       31.41       29.73     15.65 o 
  -9   7  10       33.90       33.70     13.68 o 
  -8   7  10      216.44      225.62     14.90 o 
  -7   7  10        1.11       -0.25     15.84 o 
  -6   7  10     2459.61     2510.53     38.72 o 
  -5   7  10     1462.82     1482.65     33.85 o 
  -4   7  10      177.71      213.80     36.54 o 
  -3   7  10     1183.64     1223.25     46.88 o 
  -2   7  10     2264.39     2297.41     75.52 o 
  -1   7  10      504.50      553.30     24.64 o 
   0   7  10     2081.67     2197.21     71.95 o 
   1   7  10      427.42      424.18     26.01 o 
   2   7  10       31.24       70.99     25.03 o 
   3   7  10      461.76      451.41     27.74 o 
   4   7  10       20.75       40.37     54.65 o 
   5   7  10       57.86       60.76     35.07 o 
 -10   8  10      167.19      157.71     15.11 o 
  -9   8  10       62.07       45.55     25.77 o 
  -8   8  10      404.11      432.98     17.38 o 
  -7   8  10      294.91      268.14     17.69 o 
  -6   8  10        0.32       25.10     17.36 o 
  -5   8  10      315.10      304.23     21.56 o 
  -4   8  10      485.78      506.30     36.53 o 
  -3   8  10        1.35       -0.96     23.05 o 
  -2   8  10      478.02      482.45     24.77 o 
  -1   8  10      699.35      731.87     34.33 o 
   0   8  10       73.02       98.43     25.77 o 
   1   8  10      149.22      162.03     40.09 o 
   2   8  10      621.01      590.53     36.25 o 
   3   8  10       12.75        5.79     46.69 o 
   4   8  10        0.02       -1.27     28.73 o 
  -9   9  10      261.83      325.88     17.85 o 
  -8   9  10      104.50      138.57     18.33 o 
  -7   9  10     1381.00     1362.49     49.02 o 
  -6   9  10      519.80      587.14     36.25 o 
  -5   9  10      318.41      315.65     19.93 o 
  -4   9  10      192.83      196.77     19.60 o 
  -3   9  10       11.11      -12.23     24.77 o 
  -2   9  10        1.90       28.98     25.77 o 
  -1   9  10        0.04       -9.48     25.94 o 
   0   9  10       85.63      119.53     27.15 o 
   1   9  10      140.03      176.18     28.14 o 
   2   9  10      197.36      158.72     30.08 o 
   3   9  10       20.03       31.18     30.08 o 
  -8  10  10      964.26      937.50     26.68 o 
  -7  10  10       80.21       75.30     30.05 o 
  -6  10  10      349.39      376.55     21.31 o 
  -5  10  10      790.56      813.66     26.48 o 
  -4  10  10       11.98       40.19     20.76 o 
  -3  10  10        0.75      -19.54     26.94 o 
  -2  10  10        1.33       12.63     39.55 o 
  -1  10  10       51.81       58.71     27.93 o 
   0  10  10      101.99       45.88     29.51 o 
   1  10  10       31.88       23.83     30.44 o 
  -7  11  10      374.71      430.51     23.24 o 
  -6  11  10      322.47      350.57     31.29 o 
  -5  11  10        4.29       10.15     23.10 o 
  -4  11  10      128.38      156.63     27.60 o 
  -3  11  10      349.55      418.99     42.84 o 
  -2  11  10       88.40      111.05     30.05 o 
  -1  11  10       18.38      -14.38     40.92 o 
   0 -15  11      452.19      416.87     41.19 o 
   1 -15  11      768.87      823.29     30.95 o 
   2 -15  11      112.00       89.30     34.33 o 
   3 -15  11      273.58      273.85     44.49 o 
  -2 -14  11      553.82      525.08     41.19 o 
  -1 -14  11     2633.81     2479.83     43.39 o 
   0 -14  11      267.45      233.98     37.35 o 
   1 -14  11      816.50      757.92     73.87 o 
   2 -14  11      421.72      472.19     28.32 o 
   3 -14  11        5.71       25.93     28.11 o 
   4 -14  11      192.34      171.01     29.51 o 
   5 -14  11      287.78      262.12     17.74 o 
  -5 -13  11      650.45      661.94     22.60 o 
  -4 -13  11       35.87       87.75     33.23 o 
  -3 -13  11     1301.85     1324.92     26.11 o 
  -2 -13  11     1407.62     1324.82     26.33 o 
  -1 -13  11      145.67      149.61     26.43 o 
   0 -13  11     3126.30     3033.98     60.69 o 
   1 -13  11      911.33      917.95     27.54 o 
   2 -13  11      438.37      466.49     27.57 o 
   3 -13  11     1519.19     1547.87     30.26 o 
   4 -13  11      374.05      362.55     22.28 o 
   5 -13  11        3.44      -25.46     18.82 o 
   6 -13  11      177.26      147.86     22.93 o 
  -5 -12  11      488.52      453.12     28.01 o 
  -4 -12  11      675.80      678.68     26.09 o 
  -3 -12  11        0.51      -22.72     38.72 o 
  -2 -12  11     1034.28     1005.56     39.82 o 
  -1 -12  11      504.51      507.71     23.99 o 
   0 -12  11      462.43      478.07     49.98 o 
   1 -12  11       19.15      -12.91     24.55 o 
   2 -12  11     1508.14     1486.25     34.83 o 
   3 -12  11      198.51      172.20     25.77 o 
   4 -12  11       32.91       49.63     13.31 o 
   5 -12  11     1965.08     1910.75     40.89 o 
   6 -12  11      975.69      924.13     36.19 o 
   7 -12  11        0.30        4.86     24.71 o 
  -7 -11  11     1279.96     1233.31     37.90 o 
  -6 -11  11      897.21      871.10     26.36 o 
  -5 -11  11      529.65      498.29     24.72 o 
  -4 -11  11     1582.52     1548.67     35.15 o 
  -3 -11  11     1147.10     1070.86     31.31 o 
  -2 -11  11       29.97       53.74     22.52 o 
  -1 -11  11       70.50       76.55     21.49 o 
   0 -11  11      415.37      388.21     35.70 o 
   1 -11  11      303.57      351.00     23.29 o 
   2 -11  11      119.30      132.86     23.47 o 
   3 -11  11       10.30       31.57     23.47 o 
   4 -11  11     3593.95     3541.42     81.19 o 
   5 -11  11     1186.89     1207.57     22.35 o 
   6 -11  11      689.59      697.26     17.80 o 
   7 -11  11     2308.53     2349.98     31.84 o 
   8 -11  11      553.03      534.25     14.67 o 
  -8 -10  11     1537.20     1485.71     15.86 o 
  -7 -10  11      205.89      191.63     15.65 o 
  -6 -10  11      993.12     1001.13     17.81 o 
  -5 -10  11     2981.66     2998.06    110.12 o 
  -4 -10  11      566.49      545.80     19.08 o 
  -3 -10  11     1142.77     1162.26     46.41 o 
  -2 -10  11      491.30      537.87     20.32 o 
  -1 -10  11      567.96      504.91     20.57 o 
   0 -10  11      128.80      123.75     19.98 o 
   1 -10  11       71.44       86.84     20.75 o 
   2 -10  11      179.62      178.43     21.74 o 
   3 -10  11     1730.52     1737.83     72.77 o 
   4 -10  11        2.24       17.57     10.87 o 
   5 -10  11     3028.36     2921.29     40.49 o 
   6 -10  11     2138.72     2058.48     37.91 o 
   7 -10  11        6.25       -9.57     21.69 o 
   8 -10  11     1602.09     1545.57     34.05 o 
  -9  -9  11       91.80       75.75     23.09 o 
  -8  -9  11      234.71      234.00     11.88 o 
  -7  -9  11      796.17      834.89     18.46 o 
  -6  -9  11        8.47       31.20     12.34 o 
  -5  -9  11        2.99       -6.10     28.84 o 
  -4  -9  11       94.56       94.83     15.64 o 
  -3  -9  11     2162.31     2191.48     30.21 o 
  -2  -9  11       58.80       47.93     18.37 o 
  -1  -9  11      618.75      634.10     67.56 o 
   0  -9  11     1383.85     1436.01     21.53 o 
   1  -9  11     1093.00     1104.91     21.74 o 
   2  -9  11      181.15      138.30     21.55 o 
   3  -9  11     2555.99     2571.34     40.83 o 
   4  -9  11      546.40      536.52     36.66 o 
   5  -9  11      196.83      179.27      8.21 o 
   6  -9  11      256.95      252.97     16.37 o 
   7  -9  11      812.45      768.44     42.84 o 
   8  -9  11      328.30      312.52     36.80 o 
   9  -9  11       12.05       -1.10     36.25 o 
  -9  -8  11      182.79      187.22     24.99 o 
  -8  -8  11      172.02      178.88     13.10 o 
  -7  -8  11       36.48       51.90     18.19 o 
  -6  -8  11        0.54      -12.38     22.33 o 
  -5  -8  11        4.58        2.94     11.67 o 
  -4  -8  11      615.25      625.18     16.09 o 
  -3  -8  11      109.07       88.53     16.03 o 
  -2  -8  11     5578.38     5650.46     25.99 o 
  -1  -8  11     8199.56     7633.37    283.96 o 
   0  -8  11     1024.07      996.65     20.00 o 
   1  -8  11     4069.27     4067.29     49.16 o 
   2  -8  11     4086.55     4125.01     93.10 o 
   3  -8  11        1.62       20.18     18.87 o 
   4  -8  11      691.17      641.33     10.54 o 
   5  -8  11     1309.44     1220.88     50.80 o 
   6  -8  11        7.66       15.93     32.41 o 
   7  -8  11      207.69      199.92     33.50 o 
   8  -8  11       34.44      -12.08     34.60 o 
   9  -8  11      272.97      269.68     35.70 o 
 -10  -7  11      395.24      402.59     39.00 o 
  -9  -7  11       50.82       53.81     14.55 o 
  -8  -7  11      112.35      122.18     12.61 o 
  -7  -7  11      347.28      365.68     25.54 o 
  -6  -7  11      358.48      360.79     10.98 o 
  -5  -7  11      109.97      114.55     10.95 o 
  -4  -7  11     2242.08     2232.18     58.89 o 
  -3  -7  11     5512.78     5565.96     66.81 o 
  -2  -7  11     3429.46     3467.09     30.76 o 
  -1  -7  11     1165.47     1200.80     23.04 o 
   0  -7  11     8003.08     7640.25    159.28 o 
   1  -7  11     2639.21     2463.97     71.40 o 
   2  -7  11     2027.72     2007.32     56.66 o 
   3  -7  11     4927.68     5065.11     40.09 o 
   4  -7  11     1791.09     1800.42     34.05 o 
   5  -7  11      973.64     1007.86     32.41 o 
   6  -7  11     1631.44     1717.48     36.25 o 
   8  -7  11        5.16       20.87     32.95 o 
   9  -7  11       19.31       28.01     34.05 o 
 -10  -6  11       11.73       89.53     35.70 o 
  -9  -6  11      501.33      480.70     13.18 o 
  -8  -6  11     1306.23     1260.85     13.98 o 
  -7  -6  11       20.55       23.90     12.56 o 
  -6  -6  11     1538.56     1565.58     16.45 o 
  -5  -6  11     1284.79     1238.07     20.32 o 
  -4  -6  11      816.50      826.99     43.66 o 
  -3  -6  11      761.40      755.53     14.70 o 
  -2  -6  11     6537.47     6285.03     73.16 o 
  -1  -6  11     1308.26     1187.49      9.90 o 
   0  -6  11        5.41       11.19     11.08 o 
   1  -6  11     1069.77     1021.16     15.65 o 
   2  -6  11     3075.91     2982.93     32.41 o 
   3  -6  11        3.14      -36.25     26.91 o 
   4  -6  11      946.17      978.20     30.21 o 
   5  -6  11     1766.50     1752.08     32.95 o 
   6  -6  11     1418.95     1408.81     34.05 o 
   8  -6  11      342.59      366.34     33.50 o 
   9  -6  11      601.38      607.37     25.24 o 
 -11  -5  11       61.46       79.09     39.55 o 
 -10  -5  11     1010.87     1061.69     39.55 o 
  -9  -5  11      307.36      290.19     15.49 o 
  -8  -5  11      564.39      567.45     16.68 o 
  -7  -5  11     6244.05     6316.04     46.14 o 
  -6  -5  11     2064.82     2091.71     70.30 o 
  -5  -5  11      596.01      605.51     13.68 o 
  -4  -5  11     2509.35     2479.27    102.98 o 
  -3  -5  11     1198.40     1198.71     17.58 o 
  -2  -5  11      280.22      278.27      9.60 o 
  -1  -5  11     1952.85     1964.29     15.10 o 
   0  -5  11       37.97       37.77     14.55 o 
   1  -5  11      858.57      839.79     24.17 o 
   2  -5  11       32.30       33.50     23.07 o 
   3  -5  11      172.68      182.90     24.72 o 
   4  -5  11     2925.91     3050.49     34.60 o 
   5  -5  11     2965.85     2826.40     35.70 o 
   6  -5  11      183.89      196.08     29.66 o 
   8  -5  11      438.38      526.52     23.49 o 
   9  -5  11      455.64      495.97     34.60 o 
 -11  -4  11      844.38      811.78     41.19 o 
  -9  -4  11      592.35      519.60      4.66 o 
  -8  -4  11     3409.15     3295.58     36.15 o 
  -7  -4  11      962.79      971.98      9.66 o 
  -6  -4  11     3668.89     3726.58     91.72 o 
  -5  -4  11     5789.52     5739.90    122.21 o 
  -4  -4  11       27.85       38.44     11.81 o 
  -3  -4  11     6706.04     6548.62     63.16 o 
  -2  -4  11     6029.66     5925.88     42.84 o 
  -1  -4  11       93.25       70.49      6.72 o 
   0  -4  11     1168.99     1147.92     24.17 o 
   1  -4  11      185.37      212.01     21.97 o 
   2  -4  11       55.10       16.48     23.07 o 
   3  -4  11      582.88      617.35     25.81 o 
   4  -4  11      144.99      140.06     27.46 o 
   5  -4  11     1415.40     1434.62     32.41 o 
   6  -4  11     1046.51     1081.15     54.10 o 
   7  -4  11        9.26       20.87     30.21 o 
   8  -4  11     1297.35     1258.91     24.86 o 
   9  -4  11      728.96      688.86     14.02 o 
 -12  -3  11        2.91       39.55     40.09 o 
  -8  -3  11     1082.75     1064.79     12.09 o 
  -7  -3  11     2232.96     2243.94     24.40 o 
  -6  -3  11      671.21      715.78      9.84 o 
  -5  -3  11      407.35      403.05     10.42 o 
  -4  -3  11     1600.32     1639.10     21.32 o 
  -3  -3  11     2278.65     2289.44     43.94 o 
  -2  -3  11      144.15      178.72     11.81 o 
  -1  -3  11      376.51      371.55      7.96 o 
   0  -3  11     2591.09     2495.21     26.36 o 
   2  -3  11       37.88       47.78     23.07 o 
   3  -3  11     1467.38     1452.80     20.32 o 
   4  -3  11      369.27      416.57     23.62 o 
   5  -3  11       65.61      120.75     24.66 o 
   6  -3  11      878.48      885.76     10.27 o 
   7  -3  11      496.97      439.62     36.25 o 
   8  -3  11       73.28       91.79     13.06 o 
   9  -3  11      246.58      244.74     18.95 o 
  -9  -2  11     2017.25     2078.88     35.70 o 
  -8  -2  11      103.77      105.26      5.86 o 
  -7  -2  11     1073.72     1050.58     19.65 o 
  -6  -2  11       17.93       17.35     11.86 o 
  -5  -2  11      165.76      188.28     14.78 o 
  -4  -2  11       85.18      117.44     16.08 o 
  -3  -2  11       97.49      103.92      9.04 o 
  -2  -2  11      432.00      439.62     15.07 o 
  -1  -2  11     4342.08     4207.19     28.01 o 
   0  -2  11       46.73       40.23     14.56 o 
   1  -2  11     7238.60     6939.77     83.76 o 
   2  -2  11     3872.88     3690.76     23.47 o 
   3  -2  11      475.55      399.85     26.36 o 
   4  -2  11     7070.72     6936.39    212.28 o 
   5  -2  11     3156.28     3229.23     29.44 o 
   6  -2  11       14.74        9.01     18.95 o 
   7  -2  11      441.80      443.19     12.91 o 
   8  -2  11       57.65       55.53     11.62 o 
   9  -2  11        2.48       21.23     17.84 o 
 -11  -1  11     1040.80     1094.64     39.55 o 
 -10  -1  11      582.55      623.94     34.60 o 
  -9  -1  11      961.10      877.01     49.48 o 
  -8  -1  11     1821.59     1827.63     47.19 o 
  -7  -1  11        2.79        5.99     11.40 o 
  -6  -1  11      132.08      120.59      8.06 o 
  -5  -1  11      902.47      891.26     11.30 o 
  -4  -1  11       24.84       37.95      8.40 o 
  -3  -1  11     1063.31     1098.03     11.50 o 
  -2  -1  11     1668.71     1755.34     39.00 o 
  -1  -1  11      249.72      262.05     10.71 o 
   0  -1  11     7279.28     7423.27    265.01 o 
   1  -1  11      739.84      757.32     34.33 o 
   2  -1  11     2662.99     2884.11    126.87 o 
   3  -1  11     8186.93     8691.70    440.77 o 
   4  -1  11      570.19      534.66      6.74 o 
   5  -1  11     1221.42     1289.71     28.46 o 
   6  -1  11     1039.93     1062.02     12.21 o 
   7  -1  11        0.86       13.21     10.54 o 
   8  -1  11       55.76       80.68     13.46 o 
   9  -1  11       89.93      103.56     13.42 o 
 -12   0  11      100.04      116.99     40.09 o 
 -11   0  11        0.07      -36.80     35.15 o 
 -10   0  11      250.04      295.49     33.50 o 
  -9   0  11       47.92       62.49      8.35 o 
  -8   0  11      238.21      232.66      8.53 o 
  -7   0  11       19.90       29.38      8.96 o 
  -6   0  11     1878.61     1905.06     27.75 o 
  -5   0  11     1147.09     1135.29     26.80 o 
  -4   0  11        0.22       11.74      9.47 o 
  -3   0  11     1619.41     1605.31     18.61 o 
  -2   0  11     1465.33     1439.61     39.27 o 
  -1   0  11      238.97      215.87     11.81 o 
   0   0  11     2237.53     2198.23     55.47 o 
   1   0  11     4400.33     4432.64     53.83 o 
   2   0  11      623.69      537.16     26.36 o 
   3   0  11      488.75      456.42     28.56 o 
   4   0  11     2000.20     1947.61     61.52 o 
   5   0  11     2048.01     2048.83     22.24 o 
   6   0  11        1.76       10.56     13.10 o 
   7   0  11      157.22      181.13     17.89 o 
   8   0  11      389.80      381.71     20.32 o 
 -12   1  11        5.87       41.19     39.55 o 
 -11   1  11        1.43       39.00     35.70 o 
 -10   1  11      215.67      172.80     16.95 o 
  -9   1  11      615.00      592.78     22.00 o 
  -8   1  11      246.57      243.18      7.62 o 
  -7   1  11     2907.68     2902.29     46.71 o 
  -6   1  11     2138.52     2174.48     26.79 o 
  -5   1  11     1213.64     1194.03     28.36 o 
  -4   1  11    10890.19    11059.45    153.79 o 
  -3   1  11     1119.70     1111.24     14.10 o 
  -2   1  11     2232.96     2205.58     65.63 o 
  -1   1  11     2404.71     2268.24     70.85 o 
   0   1  11      265.90      251.61      9.61 o 
   1   1  11     1574.95     1495.04     29.66 o 
   2   1  11      543.20      518.48     28.56 o 
   3   1  11        8.28       18.12     28.56 o 
   4   1  11      877.07      843.09     30.76 o 
   5   1  11       57.06      -19.77     30.76 o 
   6   1  11      298.75      285.29     17.03 o 
   7   1  11     1413.74     1386.57     26.21 o 
   8   1  11      109.58      120.19     19.75 o 
 -11   2  11       14.93       26.36     36.25 o 
 -10   2  11       30.24       39.52     17.52 o 
  -9   2  11      533.97      497.71     48.06 o 
  -8   2  11     1152.04     1088.56     37.68 o 
  -7   2  11        5.39       19.27     12.29 o 
  -6   2  11     2931.11     2846.72     33.50 o 
  -5   2  11     3074.84     3076.60     42.02 o 
  -4   2  11      413.23      403.23     14.37 o 
  -3   2  11     7694.43     7614.67    131.82 o 
  -2   2  11     1756.64     1760.70     15.54 o 
  -1   2  11      251.07      214.50     11.63 o 
   0   2  11     2296.29     2218.34     18.95 o 
   1   2  11     1248.40     1186.36     30.21 o 
   2   2  11      514.03      515.74     28.56 o 
   3   2  11      260.46      136.76     59.32 o 
   4   2  11      186.84      176.31     30.76 o 
   5   2  11      328.52      351.51     32.41 o 
   6   2  11      318.50      332.29     32.95 o 
   7   2  11        2.64        1.19     16.37 o 
   8   2  11      508.45      483.68     28.15 o 
 -11   3  11      583.79      592.08     36.25 o 
 -10   3  11      269.11      281.49     10.85 o 
  -9   3  11      184.44      174.20     13.07 o 
  -8   3  11      312.13      263.92     14.55 o 
  -7   3  11     1728.81     1735.61     16.83 o 
  -6   3  11      618.38      585.40     12.63 o 
  -5   3  11      902.81      909.49     13.09 o 
  -4   3  11     1328.07     1337.77     14.49 o 
  -3   3  11       28.73       32.46     11.92 o 
  -2   3  11       49.07       43.62     17.53 o 
  -1   3  11      584.23      591.12     12.50 o 
   0   3  11      865.34      838.89     22.52 o 
   1   3  11      466.84      475.00     27.02 o 
   2   3  11      912.31      947.99     63.71 o 
   3   3  11      848.49      824.41     32.95 o 
   4   3  11      206.29      203.77     32.41 o 
   5   3  11       64.60       79.09     33.50 o 
   6   3  11      684.05      734.34     35.70 o 
   7   3  11       77.18      151.59     69.20 o 
 -12   4  11      784.56      819.79     30.29 o 
 -11   4  11        0.14       -9.07     10.03 o 
 -10   4  11     1079.99     1012.64     48.06 o 
  -9   4  11      785.97      777.82     43.12 o 
  -8   4  11       82.80       90.73     11.51 o 
  -7   4  11     1438.40     1469.44     28.56 o 
  -6   4  11     1201.16     1254.72     26.99 o 
  -5   4  11       14.62        0.86     12.86 o 
  -4   4  11      333.43      342.76     13.79 o 
  -3   4  11      134.95      127.09     13.30 o 
  -2   4  11     1905.62     1904.21     18.12 o 
  -1   4  11     1094.96     1093.89     22.13 o 
   0   4  11       26.62       29.88     41.74 o 
   1   4  11     2662.33     2706.70     34.16 o 
   2   4  11      929.43      879.96     49.98 o 
   3   4  11      652.32      686.55     35.70 o 
   4   4  11     2217.60     2235.96     41.19 o 
   5   4  11     1221.17     1150.11     40.09 o 
   6   4  11      170.42      149.94     35.70 o 
   7   4  11      858.57      885.38     39.55 o 
 -10   5  11      144.29      145.52     11.11 o 
  -9   5  11      623.68      620.42     25.71 o 
  -8   5  11     1956.07     1984.84     26.25 o 
  -7   5  11      130.00      116.93     13.48 o 
  -6   5  11      123.22      145.34     13.77 o 
  -5   5  11     1102.73     1157.40     16.13 o 
  -4   5  11      258.88      277.12     14.73 o 
  -3   5  11        4.11       32.25     14.36 o 
  -2   5  11      182.19      176.43     14.59 o 
  -1   5  11      157.09      152.09     21.53 o 
   0   5  11     1648.78     1598.31     24.86 o 
   1   5  11       87.54       65.00     29.57 o 
   2   5  11     1849.90     1805.97     65.09 o 
   3   5  11      588.50      617.45     63.99 o 
   4   5  11      138.18      110.40     36.25 o 
   5   5  11      486.39      436.65     38.45 o 
   6   5  11      572.59      649.20     40.64 o 
 -11   6  11       77.16       72.82     11.34 o 
 -10   6  11      282.51      265.17     18.87 o 
  -9   6  11      189.47      225.95     14.03 o 
  -8   6  11       13.45       10.07     15.50 o 
  -7   6  11      385.15      394.68     15.38 o 
  -6   6  11      794.11      820.61     31.32 o 
  -5   6  11      108.06       77.54     15.69 o 
  -4   6  11       28.76       20.75     15.87 o 
  -3   6  11     1094.71     1162.70     17.52 o 
  -2   6  11      214.39      235.36     21.17 o 
  -1   6  11       59.48       66.73     22.87 o 
   0   6  11       80.63       63.73     30.51 o 
   1   6  11      759.28      742.14     26.20 o 
   2   6  11       28.23       -1.12     60.69 o 
   3   6  11       65.51       63.45     37.62 o 
   4   6  11      126.85      155.83     29.93 o 
   5   6  11      145.25      119.73     40.09 o 
 -10   7  11       19.22       15.22     14.59 o 
  -9   7  11       21.20       40.04     14.74 o 
  -8   7  11      157.09      163.87     15.55 o 
  -7   7  11     1050.42      979.18     18.27 o 
  -6   7  11      427.59      437.65     30.66 o 
  -5   7  11      818.22      868.44     18.79 o 
  -4   7  11      687.15      706.05     18.26 o 
  -3   7  11      302.49      284.50     18.00 o 
  -2   7  11      669.99      707.56     25.99 o 
  -1   7  11     1591.87     1555.60     60.14 o 
   0   7  11      226.20      249.43     25.99 o 
   1   7  11      398.83      456.25     56.30 o 
   2   7  11      128.85      169.94     40.92 o 
   3   7  11       25.15       21.05     27.18 o 
   4   7  11       17.95        6.40     28.54 o 
 -10   8  11       91.93       95.75     15.54 o 
  -9   8  11       40.26       50.84     18.44 o 
  -8   8  11      116.43      130.06     17.16 o 
  -7   8  11       10.89       38.09     17.32 o 
  -6   8  11      740.59      759.94     19.28 o 
  -5   8  11      924.94      924.53     35.25 o 
  -4   8  11      195.92      207.62     19.13 o 
  -3   8  11     1500.36     1537.96     22.16 o 
  -2   8  11      525.03      477.11     26.40 o 
  -1   8  11      115.16      124.12     26.11 o 
   0   8  11      888.17      996.71     29.87 o 
   1   8  11      426.18      432.15     28.92 o 
   2   8  11      304.64      286.54     29.45 o 
   3   8  11      296.47      359.00     30.47 o 
  -9   9  11      123.65      111.48     17.75 o 
  -8   9  11      257.26      220.37     19.41 o 
  -7   9  11      105.10      120.78     19.49 o 
  -6   9  11      150.04      121.35     20.06 o 
  -5   9  11      189.86      246.95     37.72 o 
  -4   9  11      378.59      411.90     20.87 o 
  -3   9  11       41.03       53.49     22.32 o 
  -2   9  11      495.31      530.46     28.28 o 
  -1   9  11      180.53      214.89     28.28 o 
   0   9  11      100.52      105.37     37.24 o 
   1   9  11      285.78      320.60     59.32 o 
   2   9  11      237.42      280.35     32.00 o 
  -7  10  11      565.20      602.35     22.42 o 
  -6  10  11      327.84      333.30     22.39 o 
  -5  10  11      213.75      256.22     50.81 o 
  -4  10  11      325.24      402.22     22.62 o 
  -3  10  11        1.01       20.63     25.50 o 
  -2  10  11        1.39       59.23     29.06 o 
  -1  10  11        0.55       22.25     29.45 o 
   0  10  11       96.15       91.27     40.09 o 
  -3 -14  12      613.19      627.78     40.09 o 
  -2 -14  12      300.86      326.13     27.83 o 
  -1 -14  12        7.57      131.30     78.54 o 
   0 -14  12      860.35      851.33     43.39 o 
   1 -14  12      470.69      523.89     45.59 o 
   2 -14  12       76.06       39.69     28.71 o 
   3 -14  12      372.31      433.62     80.19 o 
   4 -14  12      936.34      939.63     19.09 o 
  -4 -13  12     1448.06     1411.22     48.06 o 
  -3 -13  12      533.99      525.62     74.70 o 
  -2 -13  12      175.03      217.68     66.46 o 
  -1 -13  12     3020.44     2969.47     46.41 o 
   0 -13  12      150.50      158.64     26.82 o 
   1 -13  12     1861.76     1760.00     43.66 o 
   2 -13  12     1067.30     1035.89     29.32 o 
   3 -13  12       12.40      -34.16     27.36 o 
   4 -13  12      416.33      406.38     22.29 o 
   5 -13  12      490.65      456.77     48.88 o 
   6 -13  12      156.61      177.06     24.64 o 
  -6 -12  12      183.32      210.91     25.81 o 
  -5 -12  12      775.57      822.76     29.66 o 
  -4 -12  12       29.38      -23.55     45.04 o 
  -3 -12  12     1661.54     1652.81     57.67 o 
  -2 -12  12     1769.51     1776.28     26.76 o 
  -1 -12  12      169.68      135.94     24.60 o 
   0 -12  12     4133.25     3957.80     33.00 o 
   1 -12  12     1458.37     1411.73     34.33 o 
   2 -12  12      446.44      417.16     26.58 o 
   3 -12  12     2165.45     2201.94     30.68 o 
   4 -12  12      611.52      631.41     15.10 o 
   5 -12  12       15.52       30.78     19.13 o 
   6 -12  12       63.74       79.09     23.69 o 
   7 -12  12        1.44       21.85     28.32 o 
  -7 -11  12      227.25      212.39     20.68 o 
  -6 -11  12      264.01      197.52     17.75 o 
  -5 -11  12     1621.72     1624.62     60.14 o 
  -4 -11  12      788.68      801.50     55.20 o 
  -3 -11  12        1.23       -4.24     32.68 o 
  -2 -11  12     1130.85     1178.43     23.83 o 
  -1 -11  12      821.87      821.33     33.50 o 
   0 -11  12      176.73      188.34     38.72 o 
   1 -11  12      251.07      247.86     23.68 o 
   2 -11  12     1000.38     1048.05     25.82 o 
   3 -11  12      566.81      593.02     12.50 o 
   4 -11  12        1.32      -12.74     16.21 o 
   5 -11  12      963.07      952.53     12.75 o 
   6 -11  12      385.51      363.10     13.99 o 
   7 -11  12       15.93        2.12     28.14 o 
  -8 -10  12        7.52        8.89     15.74 o 
  -7 -10  12     2252.92     2250.60     37.33 o 
  -6 -10  12     1489.17     1523.01     17.25 o 
  -5 -10  12      574.00      583.72     19.15 o 
  -4 -10  12     4004.85     4065.06     25.81 o 
  -3 -10  12      543.93      611.08     19.76 o 
  -2 -10  12        1.71       -2.26     42.29 o 
  -1 -10  12        2.11       41.49     19.59 o 
   0 -10  12      241.74      261.87     21.14 o 
   1 -10  12       53.16       23.79     21.74 o 
   2 -10  12       25.81       31.73     24.72 o 
   3 -10  12      162.90      143.08     11.97 o 
   4 -10  12     3387.65     3228.90     61.51 o 
   5 -10  12     1263.17     1268.52     26.20 o 
   6 -10  12      489.56      446.80     18.67 o 
   7 -10  12     2227.03     2303.52     45.59 o 
   8 -10  12      554.45      569.56     41.74 o 
  -9  -9  12      397.80      399.85     40.09 o 
  -8  -9  12     1438.03     1418.33     40.61 o 
  -7  -9  12      112.61      118.22     14.88 o 
  -6  -9  12     1419.22     1404.94     17.86 o 
  -5  -9  12     2351.39     2453.75     20.13 o 
  -4  -9  12      219.18      214.05     17.58 o 
  -3  -9  12     1662.72     1649.92     30.76 o 
  -2  -9  12      424.32      485.53     28.56 o 
  -1  -9  12       20.22       25.79     26.91 o 
   0  -9  12       11.44       16.78     28.84 o 
   1  -9  12       41.13       30.86     20.96 o 
   2  -9  12      157.55      178.53     31.58 o 
   3  -9  12      734.17      765.50     15.44 o 
   4  -9  12      146.19      155.55     16.54 o 
   5  -9  12     2276.38     2399.09     41.74 o 
   6  -9  12     2264.70     2272.76     42.84 o 
   7  -9  12        8.39        5.49     37.35 o 
   8  -9  12      782.43      838.69     41.19 o 
  -9  -8  12       85.14       95.28     14.28 o 
  -8  -8  12       71.02       94.27     22.72 o 
  -7  -8  12      547.20      516.82     32.59 o 
  -6  -8  12       18.22       32.69     11.49 o 
  -5  -8  12       31.82       16.41     12.08 o 
  -4  -8  12       39.44       53.66     13.49 o 
  -3  -8  12     3049.85     3040.11     58.92 o 
  -2  -8  12     1831.62     1887.78     67.18 o 
  -1  -8  12      190.34      163.14     19.20 o 
   0  -8  12     1587.83     1537.63     45.04 o 
   1  -8  12     2687.30     2620.68     29.38 o 
   2  -8  12     1639.57     1556.03     36.90 o 
   3  -8  12     2996.71     2818.71     37.90 o 
   4  -8  12     2601.11     2587.48     39.55 o 
   5  -8  12       78.54       79.09     32.95 o 
   6  -8  12      558.78      566.27     35.15 o 
   7  -8  12      528.97      510.25     36.80 o 
 -10  -7  12      294.01      299.34     39.55 o 
  -9  -7  12      319.85      294.66     13.18 o 
  -8  -7  12       17.87       10.39     20.75 o 
  -7  -7  12       69.54       81.02     15.65 o 
  -6  -7  12      392.14      381.60     15.02 o 
  -5  -7  12      342.16      321.94     15.13 o 
  -4  -7  12      170.21      166.84     11.63 o 
  -3  -7  12       27.13       20.07     11.12 o 
  -2  -7  12     2488.59     2408.98     33.53 o 
  -1  -7  12     5242.22     5106.99    114.67 o 
   0  -7  12      128.96      146.37     14.56 o 
   1  -7  12     9374.81     8900.18     80.19 o 
   2  -7  12      957.56      988.64     30.76 o 
   3  -7  12      229.06      193.88     30.21 o 
   4  -7  12     1583.90     1641.68     34.60 o 
   5  -7  12     1601.08     1522.50     36.80 o 
   6  -7  12      298.65      307.58     34.05 o 
   7  -7  12      516.68      572.31     35.70 o 
   9  -7  12      139.97      164.22     36.25 o 
 -10  -6  12      190.23      180.70     38.45 o 
  -9  -6  12       90.26       96.09      7.70 o 
  -8  -6  12      329.23      303.33     17.03 o 
  -7  -6  12      176.23      172.49     24.72 o 
  -6  -6  12      377.76      365.46     14.38 o 
  -5  -6  12      415.68      426.25     21.42 o 
  -4  -6  12      576.28      616.08     23.62 o 
  -3  -6  12     3056.79     3200.02     65.91 o 
  -2  -6  12     1574.08     1555.64     44.21 o 
  -1  -6  12        4.93       19.54     10.71 o 
   0  -6  12     7604.86     7295.56     95.29 o 
   1  -6  12      371.68      415.78     26.36 o 
   2  -6  12      883.44      930.97     30.21 o 
   3  -6  12     4677.50     4633.41     40.64 o 
   4  -6  12     1238.89     1244.58     32.41 o 
   5  -6  12      168.84      217.50     31.31 o 
   6  -6  12     1078.30     1071.57     35.70 o 
   7  -6  12       80.76       87.88     32.95 o 
   9  -6  12       12.42       30.76     35.70 o 
 -11  -5  12       44.30       39.00     39.55 o 
 -10  -5  12       29.78       21.97     37.90 o 
  -9  -5  12      358.27      335.16     10.49 o 
  -8  -5  12     1572.03     1518.16     18.27 o 
  -7  -5  12      201.36      186.78      9.39 o 
  -6  -5  12      739.39      749.35     26.09 o 
  -5  -5  12     1336.77     1274.33     24.99 o 
  -4  -5  12       50.16       62.49     12.36 o 
  -3  -5  12      575.38      548.27     14.55 o 
  -2  -5  12     5205.03     5080.85     18.40 o 
  -1  -5  12     1819.15     1696.03     18.12 o 
   0  -5  12      101.84      112.64      5.85 o 
   1  -5  12     1263.74     1258.86     28.01 o 
   2  -5  12     3769.95     3681.57     35.70 o 
   3  -5  12      198.09      227.94     28.01 o 
   4  -5  12      556.06      504.75     30.21 o 
   5  -5  12     1786.46     1843.26     35.15 o 
   6  -5  12     1277.91     1269.85     35.15 o 
   7  -5  12      165.24      191.14     32.41 o 
   8  -5  12      742.65      834.85     36.25 o 
   9  -5  12      593.42      575.43     26.80 o 
 -11  -4  12       68.92       26.36     38.45 o 
 -10  -4  12     1300.46     1295.11     38.45 o 
  -9  -4  12      671.91      639.46     14.72 o 
  -8  -4  12      129.57      128.19      7.31 o 
  -7  -4  12     3993.11     4018.25     29.00 o 
  -6  -4  12     1851.90     1877.41     17.24 o 
  -5  -4  12     2333.24     2377.16     17.04 o 
  -4  -4  12     6052.49     6114.09    109.02 o 
  -3  -4  12     1241.74     1222.23     13.30 o 
  -2  -4  12      148.71      135.71     10.71 o 
  -1  -4  12     2288.13     2305.65     13.18 o 
   0  -4  12     1075.79     1065.53     25.81 o 
   1  -4  12       12.74       -9.34     24.17 o 
   2  -4  12       25.41       54.92     25.27 o 
   3  -4  12       95.39      132.37     26.91 o 
   4  -4  12     1014.67     1005.39     46.96 o 
   5  -4  12      864.63      802.20     75.52 o 
   6  -4  12      911.09      844.19     34.05 o 
   7  -4  12     1015.24     1102.88     34.60 o 
   8  -4  12      184.21      136.21     34.05 o 
   9  -4  12      504.89      525.08     36.80 o 
 -10  -3  12        5.73       43.39     31.86 o 
  -9  -3  12      256.62      243.47      5.53 o 
  -8  -3  12     1703.09     1679.81     20.92 o 
  -7  -3  12       94.17      116.23      8.19 o 
  -6  -3  12     3468.38     3450.25     32.08 o 
  -5  -3  12     4448.04     4409.45     61.33 o 
  -4  -3  12       57.25       52.61     16.03 o 
  -3  -3  12     5266.25     5354.09     36.23 o 
  -2  -3  12     1444.72     1374.80     10.39 o 
  -1  -3  12      196.46      175.24     15.73 o 
   0  -3  12     2729.31     2698.15     26.91 o 
   1  -3  12      245.88      234.10     22.06 o 
   2  -3  12      212.68      221.25     23.04 o 
   3  -3  12       24.27       23.53     46.14 o 
   4  -3  12        2.88       33.50     23.07 o 
   5  -3  12     1115.42     1103.56     23.30 o 
   6  -3  12      643.74      608.56     32.95 o 
   7  -3  12        0.13        5.92      7.87 o 
   8  -3  12      890.52      887.24     38.17 o 
   9  -3  12      533.88      533.86     36.25 o 
 -11  -2  12      795.26      831.55     39.00 o 
 -10  -2  12      231.48      255.95     34.05 o 
  -9  -2  12      160.77      152.40     12.24 o 
  -8  -2  12      799.39      812.50     12.01 o 
  -7  -2  12     2060.76     2080.33     21.18 o 
  -6  -2  12      484.86      484.65     10.93 o 
  -5  -2  12       86.76       78.31     11.25 o 
  -4  -2  12     1065.91     1068.92     16.16 o 
  -3  -2  12     1274.63     1268.79     20.46 o 
  -2  -2  12      148.03      139.62     16.75 o 
  -1  -2  12      482.39      474.14     24.72 o 
   0  -2  12     1679.20     1648.67     19.22 o 
   1  -2  12      101.53       94.55     17.28 o 
   2  -2  12     1047.48     1001.82     20.58 o 
   3  -2  12     2222.85     2228.86     43.66 o 
   4  -2  12     1236.46     1217.61     30.48 o 
   5  -2  12       30.91       51.63     21.75 o 
   6  -2  12      474.53      496.74     11.77 o 
   7  -2  12      347.62      294.94      8.68 o 
   8  -2  12       11.21       19.77     32.41 o 
  -9  -1  12     1669.66     1625.14     60.34 o 
  -8  -1  12       64.85       73.66      9.25 o 
  -7  -1  12      196.00      182.56     10.53 o 
  -6  -1  12      102.05      104.69     15.16 o 
  -5  -1  12       43.65       53.79      9.49 o 
  -4  -1  12      422.78      394.45     11.18 o 
  -3  -1  12      103.50      115.20     13.82 o 
  -2  -1  12      145.44      172.96      9.43 o 
  -1  -1  12     2254.70     2249.38     84.31 o 
   0  -1  12      111.38      114.81      5.49 o 
   1  -1  12     6469.11     6806.90    352.89 o 
   2  -1  12     4749.81     5339.97    372.66 o 
   3  -1  12        0.68        5.65     12.85 o 
   4  -1  12     1900.10     1860.61     19.60 o 
   5  -1  12     1178.19     1160.12     14.88 o 
   6  -1  12      211.52      233.81     26.91 o 
   7  -1  12      475.67      487.33     25.41 o 
   8  -1  12      122.55       80.19     33.50 o 
 -10   0  12      697.14      518.52     21.15 o 
  -9   0  12      396.76      411.19     10.92 o 
  -8   0  12      835.56      813.85     13.59 o 
  -7   0  12      902.27      891.51     11.38 o 
  -6   0  12       76.52       75.78     11.89 o 
  -5   0  12      233.72      245.50     16.44 o 
  -4   0  12      256.63      244.41     12.66 o 
  -3   0  12     1177.38     1069.91     13.30 o 
  -2   0  12     2148.07     2067.06     63.44 o 
  -1   0  12      288.59      304.32     16.75 o 
   0   0  12     4846.04     4748.88    133.74 o 
   1   0  12     1952.56     1826.79     47.23 o 
   2   0  12     1249.73     1180.00     28.01 o 
   3   0  12     3137.14     2894.51     36.25 o 
   4   0  12      675.57      693.00     12.91 o 
   5   0  12     1580.32     1627.13     22.52 o 
   6   0  12      891.88      892.57     17.83 o 
   7   0  12        1.01       10.52     17.37 o 
   8   0  12      298.44      353.23     25.52 o 
 -10   1  12      255.76      237.08     15.32 o 
  -9   1  12      649.60      641.19     23.31 o 
  -8   1  12      945.72      905.21     35.67 o 
  -7   1  12        1.73        3.16     11.97 o 
  -6   1  12     1783.98     1743.43     17.45 o 
  -5   1  12     2445.87     2410.45     37.07 o 
  -4   1  12        9.40        8.22     13.46 o 
  -3   1  12     1160.67     1160.37     14.94 o 
  -2   1  12     1489.25     1476.04     14.20 o 
  -1   1  12       65.24       74.54     14.01 o 
   0   1  12      474.26      505.79     13.18 o 
   1   1  12     1912.20     1872.05     19.60 o 
   2   1  12        6.43       -4.94     59.32 o 
   3   1  12      157.19      206.52     29.66 o 
   4   1  12      936.10      876.59     34.60 o 
   5   1  12      544.25      465.21     34.05 o 
   6   1  12        0.14        6.81     17.58 o 
   7   1  12      183.50      191.53     13.41 o 
 -12   2  12      136.40      160.38     41.74 o 
 -11   2  12       20.09       45.59     36.80 o 
 -10   2  12      216.77      211.64     15.70 o 
  -9   2  12       53.00       58.35     12.15 o 
  -8   2  12      586.97      581.54     30.06 o 
  -7   2  12     1780.77     1782.78     18.21 o 
  -6   2  12     1466.06     1492.40     30.21 o 
  -5   2  12     1269.70     1197.95     17.25 o 
  -4   2  12     6029.94     5884.10    151.87 o 
  -3   2  12      831.61      822.07     20.97 o 
  -2   2  12     1722.30     1741.11     16.30 o 
  -1   2  12     1305.05     1272.18     35.15 o 
   0   2  12        1.24       18.85     11.52 o 
   2   2  12      779.41      703.03     32.95 o 
   3   2  12        5.23       -3.84     31.86 o 
   4   2  12      250.85      237.27     33.50 o 
   5   2  12       71.70       30.21     33.50 o 
   6   2  12       25.81       35.15     34.60 o 
   7   2  12      204.98      209.37     16.70 o 
 -11   3  12       10.88       34.90     26.38 o 
 -10   3  12       78.48       66.70     11.53 o 
  -9   3  12      127.32      130.72     15.93 o 
  -8   3  12      385.33      415.04     16.13 o 
  -7   3  12       85.57       80.99     16.36 o 
  -6   3  12     1474.63     1484.57     50.80 o 
  -5   3  12     2207.99     2205.61     43.72 o 
  -4   3  12       54.69       59.14     12.93 o 
  -3   3  12     1926.66     1991.39     39.19 o 
  -2   3  12      775.26      747.26     17.67 o 
  -1   3  12      129.63      130.48     15.22 o 
   0   3  12     1302.42     1289.20     16.67 o 
   1   3  12      432.34      374.58     32.95 o 
   2   3  12       65.13       29.66     32.41 o 
   3   3  12        7.07       46.69     34.05 o 
   4   3  12       12.04        3.84     35.15 o 
   5   3  12       85.49       94.47     35.70 o 
   6   3  12      124.92      148.84     37.35 o 
 -11   4  12      489.99      588.24     38.45 o 
 -10   4  12      254.74      276.27     17.03 o 
  -9   4  12      215.98      202.80     16.04 o 
  -8   4  12      818.44      814.28     14.36 o 
  -7   4  12     1138.96     1135.90     17.76 o 
  -6   4  12       14.43       30.20     22.01 o 
  -5   4  12     1292.67     1235.95     27.35 o 
  -4   4  12     1127.22     1110.85     22.33 o 
  -3   4  12       62.00       53.12     15.24 o 
  -2   4  12       84.19      113.80     14.85 o 
  -1   4  12     1108.40     1130.36     15.72 o 
   0   4  12     1065.34     1037.27     24.46 o 
   1   4  12       72.03       26.36     32.95 o 
   3   4  12     1336.33     1185.81     40.09 o 
   4   4  12       14.53      -15.93     36.80 o 
   5   4  12      388.49      404.79     39.00 o 
   6   4  12      440.42      472.35     39.55 o 
 -11   5  12       12.91        9.51     14.72 o 
 -10   5  12     1342.13     1299.66     63.71 o 
  -9   5  12      971.84      975.78     33.09 o 
  -8   5  12      116.20      142.06     16.27 o 
  -7   5  12     1955.03     1933.19     20.24 o 
  -6   5  12      532.44      534.17     15.62 o 
  -5   5  12       11.94       16.90     21.46 o 
  -4   5  12      942.40      916.44     19.88 o 
  -3   5  12      249.47      265.85     31.46 o 
  -2   5  12       75.40       76.36     17.21 o 
  -1   5  12      229.94      269.08     45.04 o 
   0   5  12       65.75       49.40     31.31 o 
   1   5  12      814.69      788.09     52.73 o 
   2   5  12      112.37      110.26     25.44 o 
   3   5  12      109.62      116.44     75.25 o 
   4   5  12     1093.03     1066.63     42.29 o 
   5   5  12      348.67      338.33     41.19 o 
 -10   6  12       80.36       84.90     15.86 o 
  -9   6  12      536.84      490.19     30.62 o 
  -8   6  12     1032.81     1008.93     17.29 o 
  -7   6  12       96.83       88.03     15.83 o 
  -6   6  12      330.80      344.23     16.78 o 
  -5   6  12      346.49      343.06     16.81 o 
  -4   6  12      556.29      544.64     19.63 o 
  -3   6  12       56.22       88.28     16.46 o 
  -2   6  12       30.83       79.29     16.18 o 
  -1   6  12       32.10       68.63     24.43 o 
   0   6  12      725.86      724.09     26.97 o 
   1   6  12       18.33       43.34     34.33 o 
   2   6  12      529.42      547.07     36.25 o 
   3   6  12      711.22      716.20     29.30 o 
   4   6  12       48.45       77.44     42.29 o 
 -10   7  12      281.48      274.72     19.40 o 
  -9   7  12      159.18      174.02     18.48 o 
  -8   7  12        1.61       19.06     16.24 o 
  -7   7  12      233.77      257.49     22.63 o 
  -6   7  12      760.06      760.69     18.98 o 
  -5   7  12      119.79      127.80     21.28 o 
  -4   7  12       95.40      139.12     36.47 o 
  -3   7  12      667.97      690.75     28.66 o 
  -2   7  12      250.07      224.03     18.47 o 
  -1   7  12       56.77       34.32     25.60 o 
   0   7  12      259.72      246.72     35.43 o 
   1   7  12      163.74      162.68     28.14 o 
   2   7  12       77.73       94.49     27.95 o 
   3   7  12      144.78      149.59     29.71 o 
  -9   8  12       10.76       16.25     16.99 o 
  -8   8  12       87.95       86.86     21.42 o 
  -7   8  12      178.67      204.00     29.96 o 
  -6   8  12       89.93       91.48     18.55 o 
  -5   8  12      632.00      601.53     24.23 o 
  -4   8  12      681.65      725.98     20.83 o 
  -3   8  12       23.57        6.17     23.75 o 
  -2   8  12      350.93      335.28     27.50 o 
  -1   8  12      997.87     1036.27     29.87 o 
   0   8  12        4.91       39.11     27.93 o 
   1   8  12      268.95      275.79     31.06 o 
   2   8  12      450.28      543.23     32.02 o 
  -7   9  12        8.57       13.99     19.41 o 
  -6   9  12      236.12      246.45     20.37 o 
  -5   9  12      240.43      315.98     21.16 o 
  -4   9  12       39.26       95.01     33.14 o 
  -3   9  12     1389.89     1458.10     53.83 o 
  -2   9  12      123.82      228.13     38.04 o 
  -1   9  12      120.02      152.50     29.87 o 
   0   9  12      327.81      313.41     60.14 o 
  -5  10  12      131.03      182.47     27.11 o 
  -4  10  12      103.03      106.61     25.89 o 
  -3  10  12       15.64       16.67     23.07 o 
  -2 -14  13       82.49       33.98     46.14 o 
  -1 -14  13      160.26      165.13     45.86 o 
   0 -14  13      195.10      193.76     39.27 o 
   1 -14  13        9.45       25.54     28.50 o 
   2 -14  13      343.04      278.66     30.26 o 
   3 -14  13     1054.74     1030.08     32.82 o 
  -4 -13  13      272.56      311.66     28.29 o 
  -3 -13  13      648.86      688.90     25.77 o 
  -2 -13  13      217.59      196.21     25.16 o 
  -1 -13  13       15.29        2.48     26.94 o 
   0 -13  13     1332.33     1363.94     36.25 o 
   1 -13  13     1021.44     1031.57     93.37 o 
   2 -13  13       58.07       31.58     27.36 o 
   3 -13  13      408.74      417.72     32.68 o 
   4 -13  13     1043.34     1004.84     23.42 o 
   5 -13  13       81.58      115.12     30.10 o 
  -5 -12  13      264.25      244.37     20.95 o 
  -4 -12  13     1632.26     1647.08     76.34 o 
  -3 -12  13      472.76      469.18     23.44 o 
  -2 -12  13      430.52      432.91     24.04 o 
  -1 -12  13     3608.11     3516.48     51.35 o 
   0 -12  13      255.19      261.72     25.42 o 
   1 -12  13     2255.27     2208.21     30.62 o 
   2 -12  13     2233.28     2210.17     30.86 o 
   3 -12  13       62.08       67.80     12.24 o 
   4 -12  13      266.86      285.37     21.82 o 
   5 -12  13      304.64      285.12     34.19 o 
   6 -12  13       60.55       44.26     43.39 o 
  -6 -11  13      503.29      532.82     23.19 o 
  -5 -11  13      368.42      396.29     27.38 o 
  -4 -11  13      116.99      125.66     22.52 o 
  -3 -11  13     2933.91     2901.20    115.62 o 
  -2 -11  13     2222.07     2242.61     26.76 o 
  -1 -11  13      246.96      259.53     23.83 o 
   0 -11  13     4813.13     4810.82    108.48 o 
   1 -11  13     2538.36     2513.26     29.90 o 
   2 -11  13      418.47      433.88     52.73 o 
   3 -11  13     2153.69     2058.24     62.45 o 
   4 -11  13      957.13      897.52     33.80 o 
   5 -11  13       89.09       89.94     22.10 o 
   6 -11  13       85.54       78.54     39.55 o 
   7 -11  13       74.52       75.25     41.19 o 
  -7 -10  13      231.31      210.45     16.47 o 
  -6 -10  13      729.03      734.47     15.67 o 
  -5 -10  13     2740.28     2781.03     39.02 o 
  -4 -10  13      687.13      738.22     17.87 o 
  -3 -10  13      145.23      132.74     19.76 o 
  -2 -10  13      424.74      465.46     26.80 o 
  -1 -10  13      213.92      229.35     21.71 o 
   0 -10  13        2.18       11.99     21.94 o 
   1 -10  13      701.24      707.50     24.66 o 
   2 -10  13      207.87      240.20     42.84 o 
   3 -10  13      854.78      811.58     26.01 o 
   4 -10  13      105.09       95.71      4.85 o 
   5 -10  13      804.47      687.29     78.27 o 
   6 -10  13      394.51      493.22     38.45 o 
   7 -10  13        0.84      -18.67     80.74 o 
  -8  -9  13       24.60       18.39     16.74 o 
  -7  -9  13     2257.86     2299.68     22.69 o 
  -6  -9  13     1739.38     1736.00     16.63 o 
  -5  -9  13      141.32      155.65     13.80 o 
  -4  -9  13     3329.24     3471.29     95.30 o 
  -3  -9  13        7.27       -3.26     13.11 o 
  -2  -9  13      112.14      108.36     12.00 o 
  -1  -9  13       24.14       66.70     31.03 o 
   0  -9  13      165.78      202.68     35.43 o 
   1  -9  13       98.67      111.45     21.92 o 
   2  -9  13       49.87       62.00     10.23 o 
   3  -9  13       45.69       66.46     33.50 o 
   6  -9  13      139.64      160.38     37.90 o 
   7  -9  13     1492.15     1506.57     43.94 o 
  -9  -8  13      286.03      355.36     36.25 o 
  -8  -8  13     1502.24     1619.63     62.89 o 
  -7  -8  13      397.07      412.89     30.21 o 
  -6  -8  13      679.79      684.33     18.20 o 
  -5  -8  13     3282.33     3441.00     32.41 o 
  -4  -8  13       67.19       96.49     12.34 o 
  -3  -8  13      434.45      460.51     12.57 o 
  -2  -8  13     1087.11     1029.35     25.13 o 
  -1  -8  13       19.08       24.53      9.49 o 
   0  -8  13       38.39       37.90     14.50 o 
   1  -8  13       77.35       71.00      5.40 o 
   2  -8  13     1767.77     1722.97     35.70 o 
   3  -8  13     1412.95     1542.82     36.80 o 
   4  -8  13      103.24      158.73     34.60 o 
   5  -8  13     1020.80     1013.35     38.45 o 
   6  -8  13     1688.68     1659.81     41.74 o 
   7  -8  13       12.48      -15.93     36.25 o 
   8  -8  13     1383.79     1407.16     44.49 o 
  -9  -7  13       16.65       16.91      8.66 o 
  -8  -7  13      430.74      418.39     15.02 o 
  -7  -7  13      887.65      857.00     16.86 o 
  -6  -7  13      533.33      527.65     31.58 o 
  -5  -7  13      131.45      112.05     21.97 o 
  -4  -7  13      895.73      910.09     15.70 o 
  -3  -7  13     2122.21     2081.01     62.34 o 
  -2  -7  13     1984.78     2020.66     31.31 o 
  -1  -7  13     1030.60     1008.95     12.63 o 
   0  -7  13     3536.75     3584.41     13.29 o 
   1  -7  13     1365.37     1329.17     32.95 o 
   2  -7  13     1590.24     1640.59     34.05 o 
   3  -7  13     2779.33     2835.74     39.00 o 
   4  -7  13      766.40      792.56     35.70 o 
   5  -7  13      131.35      108.75     34.60 o 
   6  -7  13      927.07      939.75     38.45 o 
   7  -7  13      321.80      352.61     36.25 o 
   8  -7  13      141.04      176.86     37.90 o 
 -10  -6  13      368.89      350.97     37.35 o 
  -9  -6  13      571.80      582.35     10.32 o 
  -8  -6  13       49.57       49.25      9.37 o 
  -7  -6  13      299.22      326.94     25.81 o 
  -6  -6  13      215.77      205.21     19.88 o 
  -5  -6  13      909.44      902.24     37.62 o 
  -4  -6  13      260.35      263.67     13.98 o 
  -3  -6  13       11.36       24.17     24.17 o 
  -2  -6  13       90.51       96.82     20.87 o 
  -1  -6  13     6144.44     6176.52     24.40 o 
   0  -6  13      338.73      285.59     19.77 o 
   1  -6  13     5661.05     5833.50     43.39 o 
   2  -6  13     1078.12     1176.48     32.41 o 
   3  -6  13      158.56      163.12     30.76 o 
   4  -6  13     1396.64     1485.70     35.70 o 
   5  -6  13     1868.03     1888.29     38.45 o 
   6  -6  13       13.97       41.74     34.05 o 
   7  -6  13      154.58      150.49     35.70 o 
   8  -6  13       42.86       65.91     36.80 o 
 -10  -5  13      237.12      317.46     36.25 o 
  -9  -5  13       16.22       31.04      6.63 o 
  -8  -5  13      702.60      719.14     19.98 o 
  -7  -5  13      522.20      533.66     12.64 o 
  -6  -5  13      752.91      734.17     22.24 o 
  -5  -5  13       92.19       91.61     27.74 o 
  -4  -5  13     1270.83     1315.61     18.95 o 
  -3  -5  13     3561.75     3543.53     35.43 o 
  -2  -5  13      996.28      936.25     24.44 o 
  -1  -5  13       98.79      125.91     18.40 o 
   0  -5  13     5041.04     5190.34     38.45 o 
   1  -5  13      789.31      774.43     29.11 o 
   2  -5  13     1200.59     1086.95     31.86 o 
   3  -5  13     4683.82     4714.69     42.29 o 
   4  -5  13     1427.72     1404.41     35.70 o 
   5  -5  13      128.25      167.52     32.95 o 
   6  -5  13      701.58      726.32     25.81 o 
   8  -5  13       11.52       42.84     36.25 o 
 -11  -4  13       64.74       54.92     39.00 o 
  -9  -4  13      103.61      123.81      6.40 o 
  -8  -4  13     1034.37     1002.14     26.36 o 
  -7  -4  13       59.61       97.78     10.88 o 
  -6  -4  13     1460.48     1431.91     15.41 o 
  -5  -4  13     2075.58     2134.17     22.31 o 
  -4  -4  13      534.40      527.08     13.98 o 
  -3  -4  13      575.95      585.33     20.32 o 
  -2  -4  13     1581.04     1627.87     15.65 o 
  -1  -4  13     1806.69     1822.39     28.56 o 
   0  -4  13       99.85       60.42     25.81 o 
   1  -4  13     1822.15     1856.44     32.41 o 
   2  -4  13     2759.50     2758.84     35.15 o 
   3  -4  13      347.12      384.30     21.53 o 
   4  -4  13       66.05       63.44     22.14 o 
   5  -4  13     1128.69     1197.90     36.25 o 
   6  -4  13      197.47      197.43     27.19 o 
   7  -4  13       62.09       99.96     34.60 o 
   8  -4  13      737.24      757.86     27.57 o 
  -9  -3  13      520.95      529.68     17.30 o 
  -8  -3  13      499.21      459.00     13.18 o 
  -7  -3  13     4694.92     4779.56     85.20 o 
  -6  -3  13     2316.06     2340.32     22.53 o 
  -5  -3  13     1394.63     1361.13     14.50 o 
  -4  -3  13     8932.44     9162.17     75.41 o 
  -3  -3  13     1306.99     1354.41     30.03 o 
  -2  -3  13      446.52      427.82     11.51 o 
  -1  -3  13      551.85      550.87     18.06 o 
   0  -3  13     3169.14     3005.92     30.76 o 
   1  -3  13       15.40        4.39     23.68 o 
   3  -3  13       37.19       42.89     23.34 o 
   4  -3  13      762.68      724.75     68.93 o 
   5  -3  13       60.11       99.97     22.72 o 
   6  -3  13      438.61      377.33     34.60 o 
   7  -3  13     1170.13     1052.90     37.90 o 
   8  -3  13       73.47      123.07     32.68 o 
  -9  -2  13      788.32      752.96     11.81 o 
  -8  -2  13     1817.31     1775.21     45.59 o 
  -7  -2  13       29.26       36.91      9.64 o 
  -6  -2  13     3082.15     3073.45     40.29 o 
  -5  -2  13     5042.00     5048.97     43.84 o 
  -4  -2  13       21.56       34.62     13.99 o 
  -3  -2  13     5228.47     5140.06     64.27 o 
  -2  -2  13     1932.81     1903.94     19.61 o 
  -1  -2  13       58.34       94.97     26.64 o 
   0  -2  13     1951.12     1856.39     29.66 o 
   1  -2  13     1463.63     1385.67     42.57 o 
   2  -2  13       72.90       80.74     28.56 o 
   3  -2  13      113.39      111.43     23.34 o 
   4  -2  13       19.07       13.65     21.94 o 
   5  -2  13      207.94      199.70     23.30 o 
   6  -2  13      487.30      493.22     34.60 o 
   7  -2  13       34.64       95.31     24.66 o 
 -11  -1  13     1081.23     1170.98     42.29 o 
 -10  -1  13      517.21      430.82     39.04 o 
  -9  -1  13       11.43       21.96     10.75 o 
  -8  -1  13      750.39      738.57     11.06 o 
  -7  -1  13     1792.05     1750.78     26.64 o 
  -6  -1  13       42.26       26.33     10.79 o 
  -5  -1  13      919.99      901.12     16.17 o 
  -4  -1  13     2786.26     2718.14     31.79 o 
  -3  -1  13     1057.45     1062.08     11.77 o 
  -2  -1  13       99.46      133.98     26.36 o 
  -1  -1  13     1523.51     1510.05     35.15 o 
   0  -1  13     1736.29     1704.12     13.46 o 
   1  -1  13      473.90      500.15     20.32 o 
   2  -1  13      411.07      448.18     30.76 o 
   3  -1  13      996.68      970.68     23.29 o 
   4  -1  13      194.67      177.29     22.33 o 
   5  -1  13       17.31       21.27     19.38 o 
   6  -1  13      392.11      398.11     32.13 o 
   7  -1  13      134.87       93.23     25.42 o 
 -11   0  13       59.48       74.15     39.55 o 
 -10   0  13     1457.40     1329.69     49.45 o 
  -9   0  13     1267.16     1247.07     51.58 o 
  -8   0  13        0.03        1.22      9.29 o 
  -7   0  13      302.70      306.36     10.31 o 
  -6   0  13      838.74      789.22     10.63 o 
  -5   0  13      322.87      322.04     15.38 o 
  -4   0  13       23.79       35.46     13.46 o 
  -3   0  13      150.10      160.47     12.29 o 
  -2   0  13     1549.35     1558.88     35.70 o 
  -1   0  13     3083.75     3099.88    116.71 o 
   0   0  13      137.91      113.85      8.41 o 
   1   0  13     4270.23     4153.23     71.95 o 
   2   0  13     4286.62     4380.87    141.98 o 
   3   0  13       89.50       80.19      5.94 o 
   4   0  13     1345.22     1380.25     36.80 o 
   5   0  13     1077.44     1065.12     19.39 o 
   6   0  13       38.16       41.29      9.59 o 
   7   0  13      636.23      668.50     27.96 o 
 -11   1  13     2000.45     2090.42     46.69 o 
 -10   1  13      639.40      598.19     16.49 o 
  -9   1  13      677.40      661.20     16.07 o 
  -8   1  13     1887.11     1897.38     31.71 o 
  -7   1  13     1556.56     1574.98     33.33 o 
  -6   1  13       18.38       14.98     14.56 o 
  -5   1  13     1591.67     1563.52     21.31 o 
  -4   1  13      963.32      976.22     39.27 o 
  -3   1  13      660.08      632.92     14.83 o 
  -2   1  13      415.75      435.34     23.89 o 
  -1   1  13      795.08      781.13     21.15 o 
   0   1  13     2706.03     2605.30     54.10 o 
   1   1  13      432.32      402.54     16.88 o 
   2   1  13     1661.63     1608.43     33.50 o 
   3   1  13     2941.30     2772.57     41.74 o 
   4   1  13      272.33      234.53     35.15 o 
   5   1  13      952.30      980.79     14.36 o 
   6   1  13      718.67      717.06     15.14 o 
   7   1  13        8.52      -31.32     36.25 o 
 -10   2  13      748.83      708.22     16.89 o 
  -9   2  13      680.21      724.85     94.74 o 
  -8   2  13      271.94      256.19     35.70 o 
  -7   2  13      349.77      351.51     25.81 o 
  -6   2  13     1093.67     1099.58     21.90 o 
  -5   2  13      818.05      811.97     16.97 o 
  -4   2  13      284.32      257.05     15.64 o 
  -3   2  13     1169.82     1140.57     18.40 o 
  -2   2  13      385.72      335.11     13.91 o 
  -1   2  13       69.89       47.67     28.84 o 
   0   2  13     1432.86     1419.43     37.90 o 
   1   2  13     1457.30     1343.98     48.33 o 
   2   2  13      309.73      287.25     34.05 o 
   3   2  13        8.56       -9.89     32.95 o 
   4   2  13      237.12      195.53     36.25 o 
   5   2  13      127.35      154.34     36.80 o 
   6   2  13        0.02      -10.23     14.68 o 
 -11   3  13        8.43      -23.07     36.25 o 
 -10   3  13       15.85       20.42     13.52 o 
  -9   3  13       19.01       20.27     15.93 o 
  -8   3  13       74.16       57.16     28.56 o 
  -7   3  13      539.94      557.35     24.44 o 
  -6   3  13      704.71      759.36     23.62 o 
  -5   3  13      377.72      333.71     54.10 o 
  -4   3  13     2514.43     2430.66     69.20 o 
  -3   3  13      210.21      258.88     17.75 o 
  -2   3  13     1503.37     1444.43     26.91 o 
  -1   3  13     2702.25     2571.75     19.57 o 
   0   3  13      157.01      149.30     13.98 o 
   1   3  13      799.66      824.41     36.80 o 
   2   3  13      210.72      237.82     35.70 o 
   3   3  13       21.72       12.63     35.15 o 
   4   3  13        8.45       23.62     35.70 o 
   5   3  13       46.45       49.98     37.35 o 
   6   3  13        7.92       -8.79     39.55 o 
 -11   4  13        8.02       15.38     37.35 o 
 -10   4  13      105.07      116.84     15.62 o 
  -9   4  13      159.14      154.32     17.46 o 
  -8   4  13      175.00      198.50     33.23 o 
  -7   4  13        3.33       37.70     18.20 o 
  -6   4  13     1675.71     1644.63     28.27 o 
  -5   4  13     1587.20     1591.61     19.59 o 
  -4   4  13      101.33      111.77     14.56 o 
  -3   4  13     2737.79     2767.92     31.40 o 
  -2   4  13     1680.80     1691.62     22.00 o 
  -1   4  13        2.65       22.93     14.26 o 
   0   4  13     2034.09     2004.95     27.26 o 
   1   4  13      515.03      524.53     37.90 o 
   2   4  13        2.08      -29.66     36.80 o 
   3   4  13      237.81      245.51     38.45 o 
   4   4  13      138.93      132.92     38.45 o 
   5   4  13       61.26       23.07     40.09 o 
 -10   5  13       25.99       30.82     27.46 o 
  -9   5  13      152.23      158.36     24.72 o 
  -8   5  13     1138.49     1081.35     18.78 o 
  -7   5  13      191.69      222.60     23.34 o 
  -6   5  13       56.76       53.80     16.32 o 
  -5   5  13     1560.32     1501.85     18.62 o 
  -4   5  13      612.53      653.16     16.96 o 
  -3   5  13        7.95       35.20     15.89 o 
  -2   5  13      305.52      328.03     19.52 o 
  -1   5  13      350.04      365.26     16.57 o 
   0   5  13       84.68      117.61     25.44 o 
   1   5  13      234.52      274.01     48.33 o 
   2   5  13      609.71      596.48     40.09 o 
   3   5  13      350.07      341.08     80.74 o 
   4   5  13       19.75       59.87     41.19 o 
  -9   6  13      744.69      707.32     18.10 o 
  -8   6  13      237.48      233.76     19.31 o 
  -7   6  13     1447.90     1455.49     27.31 o 
  -6   6  13      584.68      655.17     34.03 o 
  -5   6  13        5.53       24.87     17.00 o 
  -4   6  13      189.37      216.48     21.34 o 
  -3   6  13      204.98      201.88     17.81 o 
  -2   6  13        3.19       28.92     16.78 o 
  -1   6  13       42.25       39.54     17.36 o 
   0   6  13       50.89       32.05     34.62 o 
   1   6  13      847.26      906.02     42.29 o 
   2   6  13      268.07      252.67     28.92 o 
   3   6  13        2.37       12.63     41.74 o 
  -9   7  13      467.57      470.73     23.17 o 
  -8   7  13      519.19      540.99     18.55 o 
  -7   7  13       24.96       27.16     20.17 o 
  -6   7  13      368.72      388.13     24.25 o 
  -5   7  13      273.95      269.70     18.89 o 
  -4   7  13      111.52      112.76     18.71 o 
  -3   7  13      117.64      162.41     24.44 o 
  -2   7  13      118.77      126.44     18.90 o 
  -1   7  13       31.10       80.80     27.36 o 
   0   7  13      191.94      154.82     28.53 o 
   1   7  13        3.20      -16.01     57.12 o 
   2   7  13      131.21       92.41     30.26 o 
  -8   8  13        6.19       14.75     28.89 o 
  -7   8  13      151.95      206.42     19.18 o 
  -6   8  13      127.03      140.71     19.37 o 
  -5   8  13      117.13      131.24     40.00 o 
  -4   8  13      268.68      298.33     20.62 o 
  -3   8  13      145.83      151.44     32.53 o 
  -2   8  13      201.02      223.83     20.81 o 
  -1   8  13        0.78       22.15     29.23 o 
   0   8  13      276.50      328.52     31.04 o 
  -5   9  13      178.55      203.30     25.74 o 
  -4   9  13      575.88      629.86     26.90 o 
  -3   9  13        2.31       49.09     31.64 o 
  -2   9  13      160.99      234.79     24.40 o 
  -3 -13  14      104.22      102.00     24.77 o 
  -2 -13  14      179.47      171.42     34.05 o 
  -1 -13  14      122.68      137.04     26.33 o 
   0 -13  14       51.85       63.43     27.33 o 
   1 -13  14        5.76       41.74     39.55 o 
   2 -13  14      258.24      300.98     28.92 o 
   3 -13  14      842.11      776.71     31.05 o 
   4 -13  14        0.93      -11.04     34.88 o 
  -5 -12  14       52.88       76.24     16.96 o 
  -4 -12  14      357.58      388.80     22.83 o 
  -3 -12  14      840.83      824.96     37.90 o 
  -2 -12  14      299.57      331.19     36.25 o 
  -1 -12  14      354.41      385.77     25.77 o 
   0 -12  14     1478.55     1591.64     29.30 o 
   1 -12  14     1718.74     1822.05     52.73 o 
   2 -12  14       14.74       39.66     27.18 o 
   3 -12  14      985.43      935.94     35.85 o 
   4 -12  14     1164.37     1201.72     64.26 o 
   5 -12  14      117.76      107.17     29.49 o 
  -6 -11  14        0.69        7.54     15.62 o 
  -5 -11  14      575.55      538.83     16.85 o 
  -4 -11  14     1270.36     1322.36     18.14 o 
  -3 -11  14      569.70      522.66     23.05 o 
  -2 -11  14     1563.28     1674.91     26.72 o 
  -1 -11  14     3162.27     3187.53     30.68 o 
   0 -11  14      213.62      218.22     25.62 o 
   1 -11  14     2512.89     2586.49     35.43 o 
   2 -11  14     3461.84     3433.98     33.78 o 
   3 -11  14      103.18      108.07     14.47 o 
   4 -11  14      544.38      600.66     27.72 o 
   5 -11  14      252.30      291.65     41.19 o 
   6 -11  14       34.23       49.98     41.74 o 
  -7 -10  14      103.27      120.75     18.97 o 
  -6 -10  14      833.14      785.04     35.69 o 
  -5 -10  14      118.00      142.70     14.82 o 
  -4 -10  14      189.75      248.03     36.52 o 
  -3 -10  14     2347.74     2290.55     48.21 o 
  -2 -10  14     1394.75     1342.11     56.00 o 
  -1 -10  14      758.87      729.10     21.82 o 
   0 -10  14     4292.02     4478.92    162.30 o 
   1 -10  14     2279.07     2216.48     28.73 o 
   2 -10  14      207.65      203.86      7.77 o 
   3 -10  14     2493.24     2539.70     44.49 o 
   4 -10  14      662.60      703.03     40.09 o 
   5 -10  14      190.17      176.86     39.55 o 
   6 -10  14      181.52      167.52     40.64 o 
  -8  -9  14      428.64      431.80     38.45 o 
  -7  -9  14      272.51      242.61     25.27 o 
  -6  -9  14      407.92      405.56     24.30 o 
  -5  -9  14     2038.20     2101.39     89.25 o 
  -4  -9  14      430.20      419.41     23.12 o 
  -3  -9  14      391.65      406.28     26.58 o 
  -2  -9  14      403.19      425.28     24.17 o 
  -1  -9  14      448.81      433.03     11.60 o 
   0  -9  14        7.93        8.03      8.16 o 
   1  -9  14      328.34      347.38     20.32 o 
   2  -9  14      910.19     1022.69     70.85 o 
   3  -9  14     1097.06     1065.53     39.00 o 
   4  -9  14       13.33        4.94     36.25 o 
   5  -9  14      937.22      878.79     40.64 o 
   6  -9  14      452.52      426.76     40.09 o 
   7  -9  14        0.98       -2.20     41.74 o 
  -8  -8  14      111.00      121.50     23.99 o 
  -7  -8  14     2360.87     2429.98     22.43 o 
  -6  -8  14     2571.28     2591.69     67.56 o 
  -5  -8  14      185.54      189.24     17.04 o 
  -4  -8  14     4105.30     4093.20    167.24 o 
  -3  -8  14      407.26      426.22     16.23 o 
  -2  -8  14      379.81      348.00     32.68 o 
  -1  -8  14      399.62      397.21     45.31 o 
   0  -8  14      861.95      855.83     44.49 o 
   1  -8  14       34.59       46.14     31.86 o 
   2  -8  14      219.89      156.53     67.56 o 
   3  -8  14      302.81      288.90     35.15 o 
   4  -8  14     1473.85     1467.03     39.55 o 
   7  -8  14     1588.24     1543.37     45.04 o 
  -9  -7  14      491.71      525.08     35.70 o 
  -8  -7  14     1123.30     1106.28     17.87 o 
  -7  -7  14       83.23       59.94     16.05 o 
  -6  -7  14     1419.54     1358.64     66.18 o 
  -5  -7  14     4703.42     4727.63    175.76 o 
  -4  -7  14      169.89      150.60     15.02 o 
  -3  -7  14     1405.81     1412.68     50.26 o 
  -2  -7  14     2588.81     2527.07     57.12 o 
  -1  -7  14      386.93      390.28     21.42 o 
   0  -7  14      577.69      547.56     23.34 o 
   1  -7  14      101.53      126.33     30.76 o 
   7  -7  14       35.65       -6.04     39.55 o 
  -9  -6  14       51.24       44.26     15.43 o 
  -8  -6  14     1240.11     1192.39     26.79 o 
  -7  -6  14     1448.68     1390.91     14.13 o 
  -6  -6  14      816.39      793.55     33.50 o 
  -5  -6  14        8.41       11.92     46.41 o 
  -4  -6  14     1215.39     1235.38     42.84 o 
  -3  -6  14      859.74      833.30     54.65 o 
  -2  -6  14      588.17      557.97     25.81 o 
  -1  -6  14      142.58      139.51     12.91 o 
   0  -6  14     5044.21     5106.30     41.74 o 
   1  -6  14      384.43      431.16     31.31 o 
   6  -6  14      324.02      390.51     37.35 o 
   7  -6  14      441.73      491.56     27.77 o 
 -10  -5  14      722.42      784.87     39.00 o 
  -9  -5  14      994.63      947.64     10.19 o 
  -8  -5  14        0.97       -0.21      9.50 o 
  -7  -5  14      359.35      385.87     16.63 o 
  -6  -5  14      144.91      154.15     11.58 o 
  -5  -5  14     1167.38     1175.78     37.62 o 
  -4  -5  14      425.31      484.12     16.35 o 
  -3  -5  14      270.03      256.01     11.94 o 
  -2  -5  14       75.69       54.76     13.46 o 
  -1  -5  14     3779.63     3635.98     37.35 o 
   0  -5  14       26.39       46.14     28.01 o 
   1  -5  14     7554.81     7550.43     46.69 o 
   4  -5  14     2444.08     2414.47     40.64 o 
   5  -5  14     1014.01     1100.88     37.90 o 
   6  -5  14        0.13       14.83     35.70 o 
   7  -5  14      356.84      354.26     39.00 o 
 -10  -4  14      352.07      403.14     36.80 o 
  -9  -4  14      257.66      252.26     14.68 o 
  -8  -4  14      799.33      783.55     13.65 o 
  -7  -4  14      470.04      444.72     11.29 o 
  -6  -4  14      107.30      111.48     14.50 o 
  -5  -4  14       22.22       38.24     11.29 o 
  -4  -4  14      736.62      751.43     12.28 o 
  -3  -4  14      508.31      526.88     10.96 o 
  -2  -4  14      349.77      342.58      9.11 o 
  -1  -4  14     2495.39     2482.71    104.08 o 
   0  -4  14     1662.56     1717.29     22.52 o 
   1  -4  14     2268.21     2264.05     25.82 o 
   2  -4  14      318.24      287.25     30.76 o 
   3  -4  14     2781.21     2722.70     28.16 o 
   4  -4  14      365.49      383.92     36.25 o 
   5  -4  14      528.42      554.71     45.04 o 
   6  -4  14      677.29      687.42     27.46 o 
   7  -4  14      167.92      175.21     37.90 o 
 -10  -3  14       11.91       31.86     33.50 o 
  -9  -3  14      138.27      136.67      9.95 o 
  -8  -3  14      219.72      239.18     11.84 o 
  -7  -3  14       25.15       45.64     10.21 o 
  -6  -3  14     2254.92     2193.88     18.59 o 
  -5  -3  14     2922.04     3026.52     34.26 o 
  -4  -3  14       74.54       84.05     11.23 o 
  -3  -3  14     1162.12     1142.76     12.16 o 
  -2  -3  14     3632.98     3577.42     24.99 o 
  -1  -3  14      702.41      689.03     20.39 o 
   0  -3  14       73.66       72.67     20.00 o 
   1  -3  14     3233.00     3089.49     37.90 o 
   2  -3  14     1287.34     1271.95     40.37 o 
   3  -3  14        3.13       -8.94     22.90 o 
   4  -3  14      841.83      895.26     35.70 o 
   5  -3  14     1537.75     1505.53     27.96 o 
   6  -3  14      185.55      151.04     36.25 o 
 -11  -2  14      235.26      202.12     38.45 o 
 -10  -2  14      325.02      287.80     35.15 o 
  -9  -2  14        3.18       15.63     15.47 o 
  -8  -2  14      918.57      856.53     20.00 o 
  -7  -2  14     2469.53     2503.42     70.58 o 
  -6  -2  14      789.60      828.82     26.15 o 
  -5  -2  14     2550.30     2501.98     18.60 o 
  -4  -2  14     8224.07     8115.86     91.33 o 
  -3  -2  14      797.05      823.41     18.64 o 
  -2  -2  14     2239.69     2238.88     63.71 o 
  -1  -2  14     1084.32     1143.92     42.02 o 
   0  -2  14     1317.69     1289.79     22.33 o 
   1  -2  14      380.03      365.61     24.44 o 
   2  -2  14     1418.55     1382.85     24.66 o 
   3  -2  14       70.50       90.98     27.46 o 
   4  -2  14      368.11      379.47     24.66 o 
   5  -2  14        0.85       72.50     33.50 o 
   6  -2  14      454.59      436.65     36.80 o 
   7  -2  14     1029.86     1097.94     41.74 o 
  -9  -1  14      324.65      320.75     13.47 o 
  -8  -1  14      332.32      323.72     17.49 o 
  -7  -1  14      148.85      145.37     11.14 o 
  -6  -1  14     2463.96     2480.43     13.95 o 
  -5  -1  14     3094.02     3097.72     30.60 o 
  -4  -1  14      184.62      180.38     21.67 o 
  -3  -1  14     5051.48     5126.64     38.19 o 
  -2  -1  14     2318.42     2346.64     28.42 o 
  -1  -1  14      647.07      647.75     18.95 o 
   0  -1  14     4213.13     4359.86     26.40 o 
   1  -1  14     1960.58     1846.20     24.64 o 
   2  -1  14      316.55      302.54     22.53 o 
   3  -1  14        0.40       11.60     22.33 o 
   4  -1  14       87.06      111.49     23.49 o 
   5  -1  14      277.13      264.73     35.70 o 
   6  -1  14      442.20      477.74     26.79 o 
   7  -1  14        0.37       10.44     38.45 o 
 -10   0  14      130.43      140.52      9.28 o 
  -9   0  14       97.49       90.53      9.99 o 
  -8   0  14      584.87      595.50     15.81 o 
  -7   0  14      449.60      461.98     10.88 o 
  -6   0  14        6.37        1.78     10.35 o 
  -5   0  14     1267.28     1277.76     20.41 o 
  -4   0  14     1672.00     1682.11     18.40 o 
  -3   0  14      258.84      267.82     26.09 o 
  -2   0  14      315.20      342.04     11.55 o 
  -1   0  14     2002.46     2007.33     15.65 o 
   0   0  14     2209.11     2172.28     64.54 o 
   1   0  14      182.81      170.73      6.98 o 
   2   0  14      248.81      267.83     11.53 o 
   3   0  14     1211.08     1259.24     67.83 o 
   4   0  14       33.56       32.92      8.48 o 
   5   0  14       90.30       64.53     25.60 o 
   6   0  14      521.54      545.35     33.50 o 
 -11   1  14       20.69       13.18     40.09 o 
 -10   1  14     1094.13     1008.66     43.43 o 
  -9   1  14     1448.57     1402.37     57.90 o 
  -8   1  14        3.57        4.86     11.75 o 
  -7   1  14      897.21      928.58     40.09 o 
  -6   1  14      695.26      718.90     20.32 o 
  -5   1  14      150.69      172.46     19.77 o 
  -4   1  14      401.73      392.32     21.21 o 
  -3   1  14      336.20      353.79     15.31 o 
  -2   1  14      595.37      566.86     13.31 o 
  -1   1  14     1301.62     1293.04     40.92 o 
   0   1  14       31.90       20.56      9.43 o 
   1   1  14     2866.77     2702.40     17.58 o 
   2   1  14     1925.37     1786.51     43.66 o 
   3   1  14       55.14       52.62      9.02 o 
   4   1  14     1746.70     1758.67     42.29 o 
   5   1  14      659.90      616.80     39.00 o 
   6   1  14      116.02      107.41     27.38 o 
 -10   2  14      245.04      228.00     15.16 o 
  -9   2  14      447.23      404.98     43.12 o 
  -8   2  14     1624.22     1578.46     20.60 o 
  -7   2  14      167.08      180.09     18.67 o 
  -6   2  14      375.01      374.93     17.25 o 
  -5   2  14     1002.06      957.21     18.40 o 
  -4   2  14      139.18      149.74     22.79 o 
  -3   2  14       59.91       74.15     16.48 o 
  -2   2  14        0.02        3.90     14.28 o 
  -1   2  14      134.72      162.29     12.61 o 
   0   2  14      758.46      746.30     14.05 o 
   1   2  14      154.56      151.96     31.03 o 
   2   2  14      389.39      347.21     34.33 o 
   3   2  14     1203.10     1155.61     39.55 o 
   4   2  14       14.63       -8.79     37.90 o 
   5   2  14      514.71      473.45     41.19 o 
 -10   3  14      237.18      230.09     41.47 o 
  -9   3  14      237.44      226.84     31.86 o 
  -8   3  14        9.23       -1.41     37.62 o 
  -7   3  14      121.30      152.84     22.42 o 
  -6   3  14      559.21      579.34     18.59 o 
  -5   3  14      276.73      299.24     21.42 o 
  -4   3  14       53.98       37.13     16.36 o 
  -3   3  14      938.62      962.54     49.98 o 
  -2   3  14      426.98      474.69     16.31 o 
  -1   3  14        0.07       12.25     14.39 o 
   0   3  14      773.05      700.03     15.90 o 
   1   3  14      684.74      674.47     71.13 o 
   2   3  14      189.55      213.66     37.35 o 
   3   3  14       72.96       79.64     37.90 o 
   4   3  14      306.68      320.21     40.64 o 
   5   3  14       65.23       45.04     41.19 o 
 -10   4  14        2.95      -11.76     16.87 o 
  -9   4  14        9.14        6.51     32.68 o 
  -8   4  14       13.56       47.72     18.48 o 
  -7   4  14      443.41      487.00     29.38 o 
  -6   4  14      295.96      289.79     19.86 o 
  -5   4  14      353.36      357.55     19.00 o 
  -4   4  14     1748.41     1779.70     22.35 o 
  -3   4  14       97.79       78.77     18.05 o 
  -2   4  14      967.40      987.80     19.85 o 
  -1   4  14     2522.28     2485.16     24.99 o 
   0   4  14       15.43       15.39     16.35 o 
   1   4  14      653.85      749.17     40.09 o 
   2   4  14      334.43      285.06     40.09 o 
   3   4  14        0.14       36.25     39.55 o 
   4   4  14       49.20      113.69     41.74 o 
  -9   5  14       19.55       23.54     19.60 o 
  -8   5  14       35.14       47.23     30.76 o 
  -7   5  14       10.14       12.81     20.93 o 
  -6   5  14      744.71      721.92     18.02 o 
  -5   5  14      732.63      777.00     18.07 o 
  -4   5  14      145.35      141.15     20.80 o 
  -3   5  14      906.21      886.23     18.52 o 
  -2   5  14      549.92      567.68     17.71 o 
  -1   5  14      316.65      336.37     17.24 o 
   0   5  14     1452.77     1398.81     24.36 o 
   1   5  14      259.82      187.84     81.84 o 
   2   5  14       26.80       -4.94     82.94 o 
   3   5  14      190.17      227.94     43.94 o 
  -8   6  14      509.15      483.78     19.31 o 
  -7   6  14      170.48      219.93     17.71 o 
  -6   6  14       39.28       41.72     24.73 o 
  -5   6  14      375.01      405.93     23.44 o 
  -4   6  14       78.48       85.48     17.87 o 
  -3   6  14       86.47      119.65     18.29 o 
  -2   6  14      254.31      281.25     22.79 o 
  -1   6  14      273.04      314.58     20.96 o 
   0   6  14       43.85       57.72     28.14 o 
   1   6  14       10.55       29.96     29.66 o 
   2   6  14      150.56      132.92     43.94 o 
  -7   7  14      699.61      715.40     23.50 o 
  -6   7  14      235.21      230.33     19.50 o 
  -5   7  14      143.92      173.01     19.16 o 
  -4   7  14      234.78      292.29     33.03 o 
  -3   7  14       57.04       55.05     19.40 o 
  -2   7  14       11.35       34.94     21.30 o 
  -1   7  14        4.08       17.35     19.20 o 
   0   7  14       25.20       18.16     30.08 o 
  -5   8  14      242.56      236.90     30.64 o 
  -4   8  14       11.83       64.89     20.90 o 
  -3   8  14        3.65       -5.62     20.94 o 
  -2   8  14        4.71        4.09     26.67 o 
  -1 -13  15      144.63      137.08     27.54 o 
   0 -13  15      294.18      322.82     28.88 o 
   1 -13  15      327.58      344.63     29.32 o 
   2 -13  15      201.99      203.07     31.31 o 
  -4 -12  15      181.29      158.32     17.42 o 
  -3 -12  15      122.66      123.65     16.24 o 
  -2 -12  15      383.82      374.49     31.23 o 
  -1 -12  15      158.35      172.07     27.19 o 
   0 -12  15        9.10       29.86     42.57 o 
   1 -12  15       20.88       33.41     26.79 o 
   2 -12  15      410.38      356.88     28.93 o 
   3 -12  15      679.62      645.88     81.84 o 
   4 -12  15        4.31       25.81     43.94 o 
  -5 -11  15       42.71       57.35     15.66 o 
  -4 -11  15      492.95      470.07     16.45 o 
  -3 -11  15     1391.71     1344.42     35.96 o 
  -2 -11  15      374.45      379.78     21.56 o 
  -1 -11  15      793.14      806.97     41.85 o 
   0 -11  15     1716.62     1724.93     39.41 o 
   1 -11  15     1269.97     1190.86     12.75 o 
   2 -11  15       11.03       25.47     26.99 o 
   3 -11  15     1400.65     1482.40     43.94 o 
   4 -11  15      581.48      543.20     43.39 o 
   5 -11  15       19.82      -34.60     42.84 o 
  -6 -10  15       76.57      101.04     19.22 o 
  -5 -10  15      573.30      576.18     32.41 o 
  -4 -10  15      557.52      635.99     74.70 o 
  -3 -10  15      169.73      157.93     15.09 o 
  -2 -10  15     1829.39     1685.08     61.88 o 
  -1 -10  15     3403.02     3337.91    101.84 o 
   0 -10  15       94.34       91.29     18.09 o 
   1 -10  15     1547.38     1657.61     40.64 o 
   2 -10  15     2521.14     2513.88     46.14 o 
   3 -10  15        0.36      -17.58     38.45 o 
   4 -10  15     1119.19     1153.96     42.84 o 
   5 -10  15      504.00      555.83     43.39 o 
  -7  -9  15      150.81      175.18     27.74 o 
  -6  -9  15      210.84      201.09     18.06 o 
  -5  -9  15      136.19      169.63     32.13 o 
  -4  -9  15      175.93      169.90     16.66 o 
  -3  -9  15     1331.61     1285.25     78.54 o 
  -2  -9  15      968.90      958.43     34.60 o 
  -1  -9  15      472.28      427.60     28.29 o 
   0  -9  15     3351.64     3251.91    132.37 o 
   1  -9  15     1283.13     1229.20     37.90 o 
   2  -9  15      136.30      191.14     35.15 o 
   3  -9  15     3248.38     3243.82     47.78 o 
   4  -9  15      963.37      970.51     40.64 o 
   5  -9  15      228.95      247.16     41.19 o 
   6  -9  15      309.95      359.20     42.29 o 
  -8  -8  15      543.00      553.90     35.98 o 
  -7  -8  15       81.52       74.32     25.27 o 
  -6  -8  15      305.95      307.95     17.67 o 
  -5  -8  15     1543.31     1545.42     70.30 o 
  -4  -8  15      261.08      248.88     15.95 o 
  -3  -8  15     1281.20     1254.44     87.33 o 
  -2  -8  15     1684.61     1537.00     51.35 o 
  -1  -8  15      737.80      738.64     10.92 o 
   0  -8  15      268.14      234.99     12.91 o 
   1  -8  15      602.87      526.72     34.05 o 
   2  -8  15     2010.06     2017.37     40.64 o 
   3  -8  15      423.87      475.64     37.90 o 
   4  -8  15      225.87      260.34     37.90 o 
   5  -8  15     1040.98     1017.75     41.74 o 
  -8  -7  15      238.35      218.95     15.76 o 
  -7  -7  15     2400.80     2395.13     40.09 o 
  -6  -7  15     1822.55     1848.31     20.75 o 
  -5  -7  15      523.68      497.92     20.68 o 
  -4  -7  15     3302.64     3200.70    168.89 o 
  -3  -7  15      352.21      361.32     28.01 o 
  -2  -7  15     1034.81      983.31     21.42 o 
  -1  -7  15     3436.67     3346.56    101.06 o 
   0  -7  15      180.46      224.64     31.86 o 
   2  -7  15        1.29       17.03     32.41 o 
   3  -7  15      175.89      184.55     35.70 o 
   4  -7  15      654.14      627.23     38.45 o 
  -9  -6  15      677.07      719.51     35.15 o 
  -8  -6  15      908.69      910.70     13.14 o 
  -7  -6  15      159.88      157.71     12.21 o 
  -6  -6  15     1874.19     1883.73     16.12 o 
  -5  -6  15     2341.44     2455.26     26.10 o 
  -4  -6  15      112.36      105.87     15.65 o 
  -3  -6  15     2712.47     2745.69     68.93 o 
  -2  -6  15     4445.75     4349.67     67.83 o 
  -1  -6  15       18.58       14.33     31.31 o 
   0  -6  15      836.60      813.43     32.95 o 
   6  -6  15      386.92      465.76     40.09 o 
  -9  -5  15      100.18      101.47     11.88 o 
  -8  -5  15     1123.15     1153.85     18.15 o 
  -7  -5  15     1215.43     1190.72     16.75 o 
  -6  -5  15      226.56      227.62     16.77 o 
  -5  -5  15        1.83       28.81     12.03 o 
  -4  -5  15      507.12      523.62     12.46 o 
  -3  -5  15      614.69      583.12     12.99 o 
  -2  -5  15       36.02       36.01     19.50 o 
  -1  -5  15      217.11      222.44     28.56 o 
   0  -5  15     4292.32     4295.07     41.74 o 
   3  -5  15     2159.20     2233.77     41.19 o 
   4  -5  15      737.86      724.45     37.90 o 
   5  -5  15      283.22      313.07     36.80 o 
   6  -5  15      701.75      800.46     62.34 o 
 -10  -4  15      809.17      928.77     39.00 o 
  -9  -4  15      763.14      744.62     23.21 o 
  -8  -4  15       32.52       43.85     10.45 o 
  -7  -4  15      636.21      621.90     14.67 o 
  -6  -4  15      132.28      127.05     17.13 o 
  -5  -4  15      180.32      193.44     12.08 o 
  -4  -4  15        2.11       20.49     21.06 o 
  -3  -4  15      125.64      114.38     10.52 o 
  -2  -4  15      542.65      622.33     55.47 o 
  -1  -4  15     1068.90     1087.27     22.52 o 
   0  -4  15       20.93       16.77     21.94 o 
   3  -4  15        4.88       36.80     34.60 o 
   4  -4  15     2608.70     2668.77     31.07 o 
   5  -4  15      747.99      727.75     39.55 o 
  -9  -3  15      391.81      384.90     12.48 o 
  -8  -3  15      924.23      936.94     12.31 o 
  -7  -3  15      316.21      309.92     11.89 o 
  -6  -3  15       94.89       99.40     14.63 o 
  -5  -3  15      138.70      148.89     12.40 o 
  -4  -3  15      285.54      277.74     11.79 o 
  -3  -3  15      573.09      608.32     18.83 o 
  -2  -3  15      137.92      143.52     19.03 o 
  -1  -3  15     2393.03     2391.83     25.24 o 
   0  -3  15     1133.65     1125.97     23.69 o 
   1  -3  15      341.32      330.10     61.79 o 
   2  -3  15      184.96      177.41     34.60 o 
   3  -3  15     3632.52     3740.34     46.14 o 
   4  -3  15      105.78       74.80     59.59 o 
   5  -3  15     1073.63     1137.73     28.93 o 
  -9  -2  15      431.68      417.31     11.06 o 
  -8  -2  15       59.71       76.56     10.63 o 
  -7  -2  15       52.11       55.79     17.81 o 
  -6  -2  15      838.22      873.09     18.21 o 
  -5  -2  15     1716.74     1655.27     16.96 o 
  -4  -2  15      149.17      137.01     24.99 o 
  -3  -2  15     1374.06     1396.65     25.81 o 
  -2  -2  15      753.31      734.72     20.39 o 
  -1  -2  15      107.60      114.54     20.39 o 
   0  -2  15     1236.58     1277.00     32.68 o 
   1  -2  15     2093.22     2033.06     67.56 o 
   2  -2  15      110.30       87.20     23.88 o 
   3  -2  15      143.12      105.45     35.70 o 
   4  -2  15      871.96      850.46     77.72 o 
   5  -2  15      462.92      406.44     38.45 o 
 -10  -1  15      116.86      155.98     35.70 o 
  -9  -1  15       14.96        8.75     10.29 o 
  -8  -1  15      302.34      259.41     11.38 o 
  -7  -1  15      666.07      689.62     13.19 o 
  -6  -1  15      737.04      788.14     20.14 o 
  -5  -1  15      323.62      345.29     12.75 o 
  -4  -1  15     3060.90     2983.37     22.11 o 
  -3  -1  15       24.00       51.73     19.70 o 
  -2  -1  15     1385.96     1339.98     11.94 o 
  -1  -1  15     1732.72     1774.16     24.96 o 
   0  -1  15      120.58      114.50     30.09 o 
   1  -1  15      120.83       96.26     23.09 o 
   2  -1  15      323.81      348.31     23.86 o 
   3  -1  15       50.08       63.71     33.50 o 
   4  -1  15        1.14        4.94     43.94 o 
   5  -1  15        0.44       41.19     37.35 o 
   6  -1  15      171.25      160.69     28.29 o 
 -10   0  15       46.17       70.30     35.70 o 
  -9   0  15      259.14      286.55     12.02 o 
  -8   0  15      201.92      214.50     12.84 o 
  -7   0  15        4.89        4.10     18.39 o 
  -6   0  15     1101.82     1101.32     15.04 o 
  -5   0  15     1345.91     1310.90     55.37 o 
  -4   0  15      145.13      167.42     23.07 o 
  -3   0  15     2811.82     2844.93     19.13 o 
  -2   0  15     2535.86     2538.83     84.03 o 
  -1   0  15      161.33      153.25     10.44 o 
   0   0  15     2423.61     2422.64     14.41 o 
   1   0  15       79.66      100.51     32.95 o 
   2   0  15       38.99       39.65     42.84 o 
   3   0  15      255.20      237.40     15.93 o 
   4   0  15      235.86      268.30     26.79 o 
   5   0  15       87.88       99.82     27.15 o 
 -10   1  15      165.45      167.42      9.99 o 
  -9   1  15       96.54       93.59     17.14 o 
  -8   1  15      760.19      724.51     13.77 o 
  -7   1  15      477.09      483.33     24.17 o 
  -6   1  15       24.50       23.49     39.82 o 
  -5   1  15     1036.07     1003.15     48.88 o 
  -4   1  15     1207.28     1220.30     35.70 o 
  -3   1  15      346.75      346.58     20.60 o 
  -2   1  15      160.50      205.23     41.47 o 
  -1   1  15      507.40      509.47     12.71 o 
   0   1  15      253.28      232.05     15.38 o 
   1   1  15        0.01        3.32     14.28 o 
   2   1  15      569.40      548.14     37.35 o 
   3   1  15      279.92      270.15     22.24 o 
   4   1  15        0.36       -2.75     37.35 o 
   5   1  15      536.28      571.76     42.84 o 
 -10   2  15     1118.82     1033.02     50.98 o 
  -9   2  15      774.94      744.37     16.92 o 
  -8   2  15      104.96      111.59     22.79 o 
  -7   2  15     1271.21     1266.22     20.54 o 
  -6   2  15      528.61      545.23     18.53 o 
  -5   2  15       21.84       37.49     16.74 o 
  -4   2  15      141.66      121.27     22.52 o 
  -3   2  15       94.48       92.07     15.07 o 
  -2   2  15       25.01       20.54     19.77 o 
  -1   2  15       66.60       66.24     17.85 o 
   0   2  15        1.23       26.98     16.75 o 
   1   2  15      769.26      759.26     13.86 o 
   2   2  15      420.54      407.46     33.78 o 
   3   2  15      120.68      115.21     12.03 o 
   4   2  15     1033.48     1073.22     44.49 o 
  -9   3  15      329.57      351.34     18.90 o 
  -8   3  15      873.96      873.46     29.93 o 
  -7   3  15      171.91      191.82     23.62 o 
  -6   3  15      206.56      179.89     26.64 o 
  -5   3  15      165.25      142.70     24.72 o 
  -4   3  15        2.08       21.39     24.28 o 
  -3   3  15       28.00       55.44     16.00 o 
  -2   3  15       37.08       56.21     16.75 o 
  -1   3  15      137.56      137.45     14.58 o 
   0   3  15      617.35      589.48     32.41 o 
   1   3  15      268.00      244.55     28.56 o 
   2   3  15       99.33       90.40     25.27 o 
   3   3  15     1012.98      951.84     45.04 o 
  -9   4  15      157.98      171.16     31.31 o 
  -8   4  15        3.69       -6.30     19.86 o 
  -7   4  15      113.64      114.44     20.18 o 
  -6   4  15      354.16      363.91     20.80 o 
  -5   4  15      110.84      134.16     19.13 o 
  -4   4  15      174.95      140.92     18.78 o 
  -3   4  15      937.13      906.09     26.36 o 
  -2   4  15      644.35      655.98     19.08 o 
  -1   4  15        8.50        1.05     16.39 o 
   0   4  15      379.01      383.81     25.54 o 
   1   4  15      225.05      243.50     16.55 o 
   2   4  15       10.13      -45.04     42.84 o 
   3   4  15      148.14      285.61     43.39 o 
  -8   5  15        6.82       -4.10     20.71 o 
  -7   5  15      176.14      204.37     25.27 o 
  -6   5  15      190.10      173.24     48.33 o 
  -5   5  15      223.02      236.71     40.09 o 
  -4   5  15     1094.09     1091.99     20.35 o 
  -3   5  15      188.05      181.91     17.36 o 
  -2   5  15      516.13      581.78     20.91 o 
  -1   5  15     1337.46     1320.37    107.65 o 
   0   5  15       45.40       35.85     29.51 o 
   1   5  15      262.66      268.65     19.21 o 
  -7   6  15       52.48       90.70     18.13 o 
  -6   6  15      485.20      507.42     25.35 o 
  -5   6  15      418.41      421.22     19.53 o 
  -4   6  15       59.22       79.43     35.94 o 
  -3   6  15      649.39      663.06     25.57 o 
  -2   6  15      375.10      401.82     19.59 o 
  -1   6  15      132.65      147.28     19.05 o 
   0   6  15      543.56      568.73     22.40 o 
  -5   7  15      221.92      230.07     24.40 o 
  -4   7  15       28.78       60.64     23.37 o 
  -3   7  15       38.13       58.88     52.33 o 
  -2   7  15      151.04      167.25     34.50 o 
  -2 -12  16        0.19       18.76     14.95 o 
  -1 -12  16      233.35      264.35     32.92 o 
   0 -12  16      391.46      442.19     32.87 o 
   1 -12  16      202.36      195.32     29.11 o 
   2 -12  16       68.63      -20.87     42.29 o 
  -4 -11  16      181.26      140.55     21.35 o 
  -3 -11  16      390.15      411.89     28.29 o 
  -2 -11  16      797.13      756.76     26.20 o 
  -1 -11  16      247.24      248.11     47.51 o 
   0 -11  16       47.89       43.87     10.98 o 
   1 -11  16       86.32      122.48     39.00 o 
   2 -11  16      512.39      527.27     41.74 o 
   3 -11  16      271.71      233.43     42.84 o 
  -5 -10  16        2.70        9.33     37.90 o 
  -4 -10  16      590.79      609.45     55.75 o 
  -3 -10  16     1355.59     1438.80     41.74 o 
  -2 -10  16      152.90      155.34     15.10 o 
  -1 -10  16      652.20      609.96     41.47 o 
   0 -10  16     1263.92     1206.52     74.97 o 
   1 -10  16      554.15      629.98     38.45 o 
   2 -10  16       61.04       43.39     39.00 o 
   3 -10  16     1161.00     1291.27     45.04 o 
   4 -10  16      604.60      661.29     44.49 o 
  -6  -9  16      132.31      134.03     23.75 o 
  -5  -9  16       29.95       69.73     27.74 o 
  -4  -9  16      306.54      278.07     74.15 o 
  -3  -9  16        1.12       15.66     14.58 o 
  -2  -9  16     1050.21     1063.76     80.19 o 
  -1  -9  16     2628.89     2580.39    185.64 o 
   0  -9  16       64.92       78.14     28.01 o 
   1  -9  16     1933.26     1907.52     43.39 o 
   2  -9  16     1823.04     1751.53     43.94 o 
   3  -9  16       11.47      -31.86     38.45 o 
   4  -9  16     1421.58     1414.30     45.04 o 
   5  -9  16      861.32      909.00     45.04 o 
  -7  -8  16      347.86      371.39     18.45 o 
  -6  -8  16        3.19      -28.83     17.28 o 
  -5  -8  16       71.10       46.29     24.17 o 
  -4  -8  16      125.33      126.02     22.43 o 
  -3  -8  16     1276.04     1217.76     69.20 o 
  -2  -8  16      443.03      453.31     12.29 o 
  -1  -8  16      538.13      501.36     23.34 o 
   1  -8  16     1051.25     1042.46     38.45 o 
   2  -8  16      351.08      401.50     37.90 o 
   3  -8  16     2690.70     2720.95     46.69 o 
   4  -8  16      659.69      599.77     41.19 o 
   5  -8  16      311.92      316.36     41.74 o 
  -8  -7  16      458.17      429.35     13.39 o 
  -7  -7  16        8.84       -6.07     13.38 o 
  -6  -7  16      442.89      442.31     23.62 o 
  -5  -7  16     1009.66     1018.10     35.15 o 
  -4  -7  16       18.47       16.89     14.55 o 
  -3  -7  16     1387.72     1358.38     40.37 o 
  -2  -7  16     3537.56     3494.32    159.28 o 
  -1  -7  16      415.86      376.17     21.97 o 
   1  -7  16      320.65      359.75     34.60 o 
   2  -7  16      575.06      574.51     37.35 o 
   3  -7  16       62.63       64.26     36.25 o 
   4  -7  16      358.91      330.09     38.45 o 
  -8  -6  16      213.67      265.42     14.55 o 
  -7  -6  16     2400.79     2336.67     17.74 o 
  -6  -6  16     1750.64     1761.97     20.45 o 
  -5  -6  16      838.48      864.96     21.08 o 
  -4  -6  16     3170.66     3195.79     83.48 o 
  -3  -6  16     1187.53     1158.53     15.02 o 
  -2  -6  16      454.34      451.62     26.36 o 
  -1  -6  16     3315.18     3432.76     40.64 o 
   2  -6  16        4.23      -25.27     33.50 o 
   4  -6  16      198.16      206.52     37.90 o 
  -8  -5  16      705.35      742.36     13.63 o 
  -7  -5  16        9.73       16.59     12.62 o 
  -6  -5  16     1685.81     1692.62     38.09 o 
  -5  -5  16     1235.60     1289.26     18.04 o 
  -4  -5  16        6.81       17.30     13.47 o 
  -3  -5  16     1902.67     1947.08     48.93 o 
  -2  -5  16     3367.16     3376.24     28.16 o 
  -1  -5  16      131.11      129.66     21.94 o 
   0  -5  16     1116.98     1118.26     34.60 o 
   1  -5  16      204.45      153.79     33.50 o 
   2  -5  16        4.00       -4.39     34.60 o 
   5  -5  16      302.96      270.78     41.19 o 
  -9  -4  16        7.35       35.15     13.76 o 
  -8  -4  16      706.53      702.23     28.16 o 
  -7  -4  16      490.53      522.07     19.49 o 
  -6  -4  16       70.98       95.12     12.68 o 
  -5  -4  16        4.12       12.88     13.96 o 
  -4  -4  16       76.42      102.37     11.83 o 
  -3  -4  16      291.87      338.06     19.81 o 
  -2  -4  16        9.24       28.71     21.16 o 
  -1  -4  16      513.29      505.96     22.90 o 
   0  -4  16     1396.11     1472.79     25.63 o 
   1  -4  16      916.41      861.76     36.80 o 
   2  -4  16      176.48      188.94     35.15 o 
   3  -4  16     1036.47      999.07     39.55 o 
   4  -4  16      106.97      137.31     37.90 o 
   5  -4  16      116.02      164.77     39.55 o 
  -9  -3  16     1012.70      999.17     13.98 o 
  -8  -3  16        3.48       -1.30     13.18 o 
  -7  -3  16      240.53      229.43     12.75 o 
  -6  -3  16      128.65      114.07     23.78 o 
  -5  -3  16        5.96        7.16     12.37 o 
  -4  -3  16       62.69       32.59     18.06 o 
  -3  -3  16        2.39        7.28     19.22 o 
  -2  -3  16     1269.40     1276.60     31.31 o 
  -1  -3  16      993.77      984.64     23.88 o 
   0  -3  16        4.79       12.79     22.72 o 
   1  -3  16      622.80      592.45     25.24 o 
   2  -3  16     2813.21     2786.29     47.51 o 
   3  -3  16       44.11        9.06     26.02 o 
   4  -3  16     1910.48     1847.59     34.33 o 
  -9  -2  16      226.22      222.14     11.47 o 
  -8  -2  16      991.28      944.83     15.34 o 
  -7  -2  16      413.94      419.54     16.07 o 
  -6  -2  16        0.69       12.14     24.17 o 
  -5  -2  16      438.16      390.02     27.19 o 
  -4  -2  16       89.29      104.03     18.06 o 
  -3  -2  16      853.06      879.84     23.62 o 
  -2  -2  16       26.34       24.72     20.97 o 
  -1  -2  16      919.63      863.59     23.88 o 
   0  -2  16      457.82      438.28     23.69 o 
   1  -2  16        3.19       24.99     27.74 o 
   2  -2  16      204.94      228.86     25.24 o 
   3  -2  16     1022.76     1026.76     28.16 o 
   4  -2  16       45.24       33.50     37.90 o 
  -9  -1  16      232.14      247.09     14.39 o 
  -8  -1  16      119.88      120.42     13.75 o 
  -7  -1  16       46.55       59.20     12.80 o 
  -6  -1  16      248.16      227.39     45.59 o 
  -5  -1  16      331.70      331.67     17.20 o 
  -4  -1  16       14.80       27.91     18.36 o 
  -3  -1  16     1536.11     1534.29     14.56 o 
  -2  -1  16      236.85      246.66     23.29 o 
  -1  -1  16        3.65       -4.89     10.89 o 
   0  -1  16      419.94      404.36     23.86 o 
   1  -1  16      736.07      689.93     42.29 o 
   2  -1  16       20.30        2.64     24.46 o 
   3  -1  16       58.14       65.14     25.62 o 
   4  -1  16      324.59      347.67     40.09 o 
   5  -1  16      286.93      313.90     30.10 o 
  -9   0  16        8.11        3.39     16.59 o 
  -8   0  16      156.80      148.47     12.67 o 
  -7   0  16      843.03      857.39     30.69 o 
  -6   0  16      384.90      391.61     14.33 o 
  -5   0  16      155.85      167.42     13.78 o 
  -4   0  16     2723.50     2659.34     37.07 o 
  -3   0  16      274.78      279.45     16.48 o 
  -2   0  16      473.90      485.57     12.73 o 
  -1   0  16     2007.16     2033.96     24.84 o 
   0   0  16       52.68       54.04      7.50 o 
   1   0  16      195.63      212.40     24.99 o 
   2   0  16       74.79       92.27     73.60 o 
   3   0  16      243.40      193.63     26.41 o 
   4   0  16        0.09       51.28     27.95 o 
  -9   1  16      300.98      309.87     20.89 o 
  -8   1  16      105.73      120.13     21.20 o 
  -7   1  16        6.18        9.59     27.52 o 
  -6   1  16      848.00      871.26     20.05 o 
  -5   1  16      933.59      960.66     34.88 o 
  -4   1  16       95.07      124.14     17.58 o 
  -3   1  16     1243.54     1223.95     17.79 o 
  -2   1  16     2183.62     2156.68     36.80 o 
  -1   1  16       92.34       63.85     43.39 o 
   0   1  16     1360.85     1304.48     14.33 o 
   1   1  16       79.79      103.03     10.44 o 
   2   1  16        0.42       10.98     37.35 o 
   3   1  16       31.30       12.08     80.74 o 
   4   1  16      182.86      196.08     42.29 o 
  -9   2  16      220.08      207.56     13.62 o 
  -8   2  16      787.27      827.37     34.60 o 
  -7   2  16      281.43      279.12     19.22 o 
  -6   2  16       12.15       19.42     17.95 o 
  -5   2  16      509.81      526.88     18.49 o 
  -4   2  16      561.33      524.14     17.79 o 
  -3   2  16       13.06       -3.67     17.30 o 
  -2   2  16      364.31      346.73     17.08 o 
  -1   2  16      514.81      493.38     47.51 o 
   0   2  16      137.87      127.12     17.58 o 
   1   2  16        1.22      -10.29     13.18 o 
   2   2  16      456.93      428.41     41.74 o 
   3   2  16      182.26      227.39     42.29 o 
  -8   3  16       94.35      113.85     20.15 o 
  -7   3  16      710.26      675.45     62.61 o 
  -6   3  16      175.77      147.50     19.52 o 
  -5   3  16      172.68      215.26     21.71 o 
  -4   3  16      289.24      260.98     23.62 o 
  -3   3  16      124.97      119.91     16.60 o 
  -2   3  16       24.73       46.94     24.99 o 
  -1   3  16       67.08       69.30     14.65 o 
   0   3  16       16.53        2.43     14.31 o 
   1   3  16      212.73      218.87     23.89 o 
   2   3  16      387.69      366.89     43.94 o 
  -8   4  16      505.71      484.92     28.81 o 
  -7   4  16       26.11       39.34     20.93 o 
  -6   4  16      321.63      333.94     33.50 o 
  -5   4  16      477.11      500.25     52.18 o 
  -4   4  16       17.16       50.90     18.71 o 
  -3   4  16        0.98       15.25     19.61 o 
  -2   4  16       33.82       37.35     17.19 o 
  -1   4  16      126.46      119.44     16.93 o 
   0   4  16      102.49      105.66     16.63 o 
   1   4  16       63.75       48.40     16.29 o 
  -6   5  16      307.36      322.86     22.83 o 
  -5   5  16      172.67      161.48     21.54 o 
  -4   5  16        7.00       14.61     28.29 o 
  -3   5  16      395.61      408.51     21.19 o 
  -2   5  16      374.84      373.65     20.74 o 
  -1   5  16        1.29       12.84     18.76 o 
  -2 -11  17        4.51       17.42     14.62 o 
  -1 -11  17      509.25      491.57     40.09 o 
   0 -11  17      293.61      295.49     41.19 o 
   1 -11  17      190.33      255.40     40.64 o 
  -4 -10  17       74.23       84.06     25.54 o 
  -3 -10  17      493.91      509.67     18.53 o 
  -2 -10  17     1025.83      984.54     20.32 o 
  -1 -10  17       69.13       28.56     73.60 o 
   0 -10  17       73.42       71.40     38.45 o 
   1 -10  17      210.16      264.19     40.64 o 
   2 -10  17      150.77      149.94     41.74 o 
   3 -10  17      126.48      131.27     43.39 o 
  -5  -9  17       36.51       36.87     17.41 o 
  -4  -9  17      231.80      244.26     20.05 o 
  -3  -9  17     1034.91     1044.62     53.00 o 
  -2  -9  17      100.09       98.59     26.64 o 
  -1  -9  17      230.55      287.80     36.80 o 
   0  -9  17      773.77      732.69     39.00 o 
   1  -9  17      239.53      286.16     37.90 o 
   2  -9  17      238.07      224.64     40.09 o 
   3  -9  17      938.42      941.95     44.49 o 
  -6  -8  17      161.91      141.70     18.20 o 
  -5  -8  17        2.02       22.21     16.34 o 
  -4  -8  17      138.66      133.10     31.86 o 
  -3  -8  17        8.08       11.79     25.71 o 
  -2  -8  17      727.20      691.49     28.29 o 
  -1  -8  17     1501.27     1206.60    199.37 o 
   0  -8  17       69.24       96.67     35.70 o 
   1  -8  17     1919.71     2036.04     43.94 o 
   2  -8  17     1370.29     1440.11     42.84 o 
   3  -8  17       67.51       16.48     41.19 o 
   4  -8  17     1453.29     1486.25     48.33 o 
  -7  -7  17      330.03      326.10     14.56 o 
  -6  -7  17        0.65        4.05     18.17 o 
  -5  -7  17        9.50       43.47     28.01 o 
  -4  -7  17       82.34       62.28     14.70 o 
  -3  -7  17     1099.35     1021.58     50.53 o 
  -2  -7  17      342.83      333.55     47.51 o 
  -1  -7  17      452.57      468.50     35.15 o 
   1  -7  17      573.15      569.01     37.35 o 
   2  -7  17      426.38      487.18     39.00 o 
   3  -7  17     2046.23     2121.17     47.78 o 
   4  -7  17      269.22      259.24     41.74 o 
  -7  -6  17       21.08       43.96     15.86 o 
  -6  -6  17      699.31      710.99     17.37 o 
  -5  -6  17     1002.95      962.81     39.00 o 
  -4  -6  17       18.45       49.39     20.00 o 
  -3  -6  17      899.75      876.54     34.19 o 
  -2  -6  17     2857.84     2952.18     41.19 o 
  -1  -6  17      183.29      120.28     34.05 o 
   1  -6  17      378.57      448.18     36.80 o 
   2  -6  17      279.99      290.00     37.35 o 
   3  -6  17        1.24      -11.53     39.00 o 
  -8  -5  17      154.51      165.28     18.51 o 
  -7  -5  17     1863.54     1899.44     24.51 o 
  -6  -5  17      751.46      782.41     15.17 o 
  -5  -5  17      971.75      946.33     30.81 o 
  -4  -5  17     2593.60     2630.83     50.74 o 
  -3  -5  17      927.79      888.86     23.11 o 
  -2  -5  17     1030.04     1075.42     34.60 o 
  -1  -5  17     1805.87     1785.04     38.45 o 
   3  -5  17       10.56       17.03     37.90 o 
   4  -5  17      137.58      147.20     41.19 o 
  -8  -4  17      677.17      659.72     35.15 o 
  -7  -4  17        9.87       28.37     15.90 o 
  -6  -4  17      750.35      800.65     15.30 o 
  -5  -4  17      486.31      514.31     14.37 o 
  -4  -4  17        0.80        7.09     12.01 o 
  -3  -4  17     1731.52     1793.28     34.60 o 
  -2  -4  17     1855.53     1881.15     36.80 o 
  -1  -4  17       12.64        6.04     33.50 o 
   0  -4  17      702.70      771.14     35.70 o 
   1  -4  17      218.98      206.52     36.80 o 
   2  -4  17        4.52       43.39     37.90 o 
   3  -4  17        0.80       -6.59     37.35 o 
   4  -4  17       63.49       72.23     28.35 o 
  -8  -3  17      661.47      644.48     32.67 o 
  -7  -3  17      425.16      480.41     16.59 o 
  -6  -3  17       16.58       16.62     13.39 o 
  -5  -3  17      237.11      249.04     13.64 o 
  -4  -3  17      658.23      665.72     20.96 o 
  -3  -3  17      343.41      314.72     30.76 o 
  -2  -3  17      248.87      264.20     23.11 o 
  -1  -3  17      564.36      514.57     43.12 o 
   0  -3  17      671.18      695.47     62.34 o 
   1  -3  17      456.71      485.29     25.82 o 
   2  -3  17      192.73      164.77     37.35 o 
   3  -3  17      934.99      900.76     42.29 o 
  -8  -2  17        5.35       24.11     20.58 o 
  -7  -2  17      424.73      440.66     21.35 o 
  -6  -2  17      433.62      403.38     20.32 o 
  -5  -2  17        1.79       12.49     18.44 o 
  -4  -2  17       84.01      110.83     21.70 o 
  -2  -2  17      988.91      994.83     65.09 o 
  -1  -2  17      597.02      612.71     51.90 o 
   0  -2  17       11.32       24.66     24.27 o 
   1  -2  17      507.35      512.77     26.40 o 
   2  -2  17     1303.96     1260.47     29.71 o 
  -8  -1  17      703.72      718.95     18.68 o 
  -7  -1  17      415.95      405.29     29.38 o 
  -6  -1  17      100.10       96.74     24.17 o 
  -5  -1  17      414.09      441.56     20.36 o 
  -4  -1  17       65.89       51.73     20.96 o 
  -3  -1  17      431.55      555.24    175.48 o 
  -2  -1  17       48.70       54.05     23.29 o 
  -1  -1  17      649.91      621.36     25.42 o 
   0  -1  17      353.82      414.67     25.42 o 
   1  -1  17       19.06        5.60     47.51 o 
   2  -1  17      337.83      292.60     31.86 o 
   3  -1  17      573.38      621.74     42.29 o 
  -8   0  17      159.94      144.45     15.87 o 
  -7   0  17        0.70       12.30     17.79 o 
  -6   0  17      206.89      257.84     22.07 o 
  -5   0  17       75.94      110.10     30.48 o 
  -4   0  17        0.55       20.06     17.80 o 
  -3   0  17     1431.50     1425.04     15.61 o 
  -2   0  17      721.75      788.82     21.83 o 
  -1   0  17        0.22       14.17     16.93 o 
   0   0  17      386.32      415.78     37.90 o 
   1   0  17      488.97      532.29     27.15 o 
   2   0  17      105.44      116.99     28.74 o 
   3   0  17       79.62      128.58     40.92 o 
  -8   1  17       23.88       -1.10     16.65 o 
  -7   1  17      356.35      344.28     15.16 o 
  -6   1  17      147.81      167.52     22.27 o 
  -5   1  17      352.21      376.88     32.68 o 
  -4   1  17      926.16      965.25     36.25 o 
  -3   1  17      410.06      396.92     15.72 o 
  -2   1  17      268.96      283.53     23.89 o 
  -1   1  17     1174.63     1131.15     15.30 o 
   0   1  17        3.94       64.26     38.45 o 
   1   1  17      296.40      396.00     40.09 o 
   2   1  17       39.54       80.74     41.74 o 
  -7   2  17        4.49        7.66     18.92 o 
  -6   2  17      460.89      487.47     19.65 o 
  -5   2  17      317.09      318.56     19.20 o 
  -4   2  17        0.61       -5.81     25.80 o 
  -3   2  17      627.01      592.74     18.28 o 
  -2   2  17      895.85      880.06     40.09 o 
  -1   2  17       66.76       40.06     14.56 o 
   0   2  17      678.40      678.25     14.91 o 
   1   2  17      125.29      112.05     41.74 o 
  -7   3  17      205.90      224.06     20.54 o 
  -6   3  17       96.67       88.29     32.95 o 
  -5   3  17      105.29      110.20     36.25 o 
  -4   3  17      223.50      259.88     27.52 o 
  -3   3  17        0.75       30.43     17.58 o 
  -2   3  17      291.75      294.83     18.73 o 
  -1   3  17       94.66       77.47     26.26 o 
   0   3  17       30.92       39.24     14.91 o
[truncated: 6,802 more chars]
